# Supplementary material for: Identification of potential biomarkers for pathogenesis of Alzheimer’s disease
Source: Hereditas. 2021 Jul 5;158:23. doi: 10.1186/s41065-021-00187-9 (PMC8259215; doi:10.1186/s41065-021-00187-9)
Supplement: Supplementary file 2 — Additional file 2. The clinical characteristics of samples in GSE63060 and GSE140829 datasets. [file 41065_2021_187_MOESM2_ESM.xlsx]

## Sheet: GSE63060
Accession	Title	Source name	Status	Ethnicity	Age	Gender	Included in case -control study	Tissue
GSM1539119	4856076007_H	Blood	CTL	Western European	58	Female	yes	blood
GSM1539120	4856050048_J	Blood	CTL	Western European	60	Female	yes	blood
GSM1539121	4856076029_D	Blood	CTL	Other Caucasian	64	Female	yes	blood
GSM1539122	4856050048_B	Blood	CTL	Western European	65	Female	yes	blood
GSM1539123	4856076038_J	Blood	CTL	Western European	65	Female	yes	blood
GSM1539124	4856076007_G	Blood	CTL	Western European	66	Female	yes	blood
GSM1539125	4856076017_F	Blood	CTL	Western European	67	Female	yes	blood
GSM1539126	4856076027_K	Blood	CTL	Western European	67	Female	yes	blood
GSM1539127	4856076007_F	Blood	CTL	Western European	67	Female	yes	blood
GSM1539128	4856076009_A	Blood	CTL	Western European	67	Female	yes	blood
GSM1539129	4856076038_H	Blood	CTL	Other Caucasian	67	Female	yes	blood
GSM1539130	4856076009_G	Blood	CTL	Other Caucasian	67	Female	yes	blood
GSM1539131	4856076023_I	Blood	CTL	Western European	67	Female	yes	blood
GSM1539132	4856076023_F	Blood	CTL	Western European	68	Female	yes	blood
GSM1539133	4856076025_G	Blood	CTL	Western European	68	Female	yes	blood
GSM1539134	4856076008_H	Blood	CTL	Western European	69	Female	yes	blood
GSM1539135	4856076023_L	Blood	CTL	Western European	69	Female	yes	blood
GSM1539136	4856076027_H	Blood	CTL	Western European	69	Female	yes	blood
GSM1539137	4856076023_H	Blood	CTL	Western European	70	Female	yes	blood
GSM1539138	4856076003_G	Blood	CTL	Western European	70	Female	yes	blood
GSM1539139	4856076019_F	Blood	CTL	Western European	70	Female	yes	blood
GSM1539140	4856050059_F	Blood	CTL	Western European	70	Female	yes	blood
GSM1539141	4856076002_D	Blood	CTL	Western European	70	Female	yes	blood
GSM1539142	4856076030_K	Blood	CTL	Western European	71	Female	yes	blood
GSM1539143	4856050048_H	Blood	CTL	Western European	71	Female	yes	blood
GSM1539144	4856050047_J	Blood	CTL	Western European	71	Female	yes	blood
GSM1539145	4856050059_A	Blood	CTL	Western European	72	Female	yes	blood
GSM1539146	4856076009_I	Blood	CTL	Western European	72	Female	yes	blood
GSM1539147	4856076018_F	Blood	CTL	Western European	72	Female	yes	blood
GSM1539148	4856076009_E	Blood	CTL	Western European	73	Female	yes	blood
GSM1539149	4856076018_H	Blood	CTL	Western European	73	Female	yes	blood
GSM1539150	4856050059_L	Blood	CTL	Western European	74	Female	yes	blood
GSM1539151	4856076002_B	Blood	CTL	Western European	74	Female	yes	blood
GSM1539152	4856050058_J	Blood	CTL	Western European	74	Female	yes	blood
GSM1539153	4856076018_B	Blood	CTL	Western European	74	Female	yes	blood
GSM1539154	4856050003_I	Blood	CTL	Western European	74	Female	yes	blood
GSM1539155	4856076009_L	Blood	CTL	Western European	74	Female	yes	blood
GSM1539156	4856076008_K	Blood	CTL	Western European	75	Female	yes	blood
GSM1539157	4856076008_A	Blood	CTL	Western European	75	Female	yes	blood
GSM1539158	4856050047_F	Blood	CTL	Western European	75	Female	yes	blood
GSM1539159	4856050003_D	Blood	CTL	Western European	75	Female	yes	blood
GSM1539160	4856076030_B	Blood	CTL	Western European	59	Male	yes	blood
GSM1539161	4856050009_H	Blood	CTL	Western European	61	Male	yes	blood
GSM1539162	4856076029_J	Blood	CTL	Western European	61	Male	yes	blood
GSM1539163	4856076042_F	Blood	CTL	Western European	66	Male	yes	blood
GSM1539164	4856076042_J	Blood	CTL	Western European	66	Male	yes	blood
GSM1539165	4856076027_D	Blood	CTL	Other Caucasian	67	Male	yes	blood
GSM1539166	4856076028_I	Blood	CTL	Western European	67	Male	yes	blood
GSM1539167	4856050009_L	Blood	CTL	Western European	67	Male	yes	blood
GSM1539168	4856076007_A	Blood	CTL	Western European	68	Male	yes	blood
GSM1539169	4856076026_F	Blood	CTL	Western European	68	Male	yes	blood
GSM1539170	4856076027_F	Blood	CTL	Western European	68	Male	yes	blood
GSM1539171	4856076038_I	Blood	CTL	Western European	69	Male	yes	blood
GSM1539172	4856076003_F	Blood	CTL	Western European	70	Male	yes	blood
GSM1539173	4856076029_G	Blood	CTL	Western European	71	Male	yes	blood
GSM1539174	4856050058_D	Blood	CTL	Western European	71	Male	yes	blood
GSM1539175	4856050046_L	Blood	CTL	Western European	71	Male	yes	blood
GSM1539176	4856076008_E	Blood	CTL	Western European	71	Male	yes	blood
GSM1539177	4856076030_C	Blood	CTL	Western European	72	Male	yes	blood
GSM1539178	4856076003_D	Blood	CTL	Western European	73	Male	yes	blood
GSM1539179	4856050008_H	Blood	CTL	Western European	73	Male	yes	blood
GSM1539180	4856076040_E	Blood	CTL	Western European	73	Male	yes	blood
GSM1539181	4856076002_G	Blood	CTL	Western European	74	Male	yes	blood
GSM1539182	4856050058_G	Blood	CTL	Western European	74	Male	yes	blood
GSM1539183	4856076002_F	Blood	CTL	Western European	75	Male	yes	blood
GSM1539184	4856076003_A	Blood	CTL	Western European	75	Male	yes	blood
GSM1539185	4856050007_I	Blood	CTL	Other Caucasian	75	Male	yes	blood
GSM1539186	4856076025_A	Blood	AD	Western European	58	Female	yes	blood
GSM1539187	4856050046_J	Blood	AD	Western European	58	Female	yes	blood
GSM1539188	4856076002_I	Blood	AD	Western European	61	Female	yes	blood
GSM1539189	4856076007_I	Blood	AD	Western European	62	Female	yes	blood
GSM1539190	4856076026_I	Blood	AD	Western European	64	Female	yes	blood
GSM1539191	4856076025_B	Blood	AD	Western European	64	Female	yes	blood
GSM1539192	4856076027_A	Blood	AD	Western European	65	Female	yes	blood
GSM1539193	4856076026_G	Blood	AD	Western European	66	Female	yes	blood
GSM1539194	4856076030_L	Blood	AD	Western European	67	Female	yes	blood
GSM1539195	4856076028_L	Blood	AD	Western European	68	Female	yes	blood
GSM1539196	4856076042_C	Blood	AD	Other Caucasian	68	Female	yes	blood
GSM1539197	4856076008_C	Blood	AD	Other Caucasian	68	Female	yes	blood
GSM1539198	4856050048_K	Blood	AD	Western European	70	Female	yes	blood
GSM1539199	4856050046_G	Blood	AD	Western European	70	Female	yes	blood
GSM1539200	4856050059_B	Blood	AD	Western European	70	Female	yes	blood
GSM1539201	4856076030_I	Blood	AD	Other Caucasian	70	Female	yes	blood
GSM1539202	4856050009_K	Blood	AD	Western European	70	Female	yes	blood
GSM1539203	4856050046_I	Blood	AD	Western European	71	Female	yes	blood
GSM1539204	4856076009_J	Blood	AD	Western European	71	Female	yes	blood
GSM1539205	4856050048_D	Blood	AD	Western European	71	Female	yes	blood
GSM1539206	4856076040_D	Blood	AD	Western European	71	Female	yes	blood
GSM1539207	4856050047_C	Blood	AD	Western European	71	Female	yes	blood
GSM1539208	4856050059_E	Blood	AD	Other Caucasian	71	Female	yes	blood
GSM1539209	4856050003_F	Blood	AD	Western European	72	Female	yes	blood
GSM1539210	4856050047_A	Blood	AD	Western European	72	Female	yes	blood
GSM1539211	4856076018_K	Blood	AD	Unknown	72	Female	yes	blood
GSM1539212	4856076040_B	Blood	AD	Western European	72	Female	yes	blood
GSM1539213	4856076030_A	Blood	AD	Western European	72	Female	yes	blood
GSM1539214	4856050008_L	Blood	AD	Other Caucasian	74	Female	yes	blood
GSM1539215	4856076002_L	Blood	AD	Other Caucasian	74	Female	yes	blood
GSM1539216	4856050059_I	Blood	AD	Western European	75	Female	yes	blood
GSM1539217	4856076038_E	Blood	AD	Western European	75	Female	yes	blood
GSM1539218	4856050009_I	Blood	AD	Western European	75	Female	yes	blood
GSM1539219	4856076030_F	Blood	AD	Western European	75	Female	yes	blood
GSM1539220	4856076025_K	Blood	AD	Western European	60	Male	yes	blood
GSM1539221	4856076022_D	Blood	AD	Western European	69	Male	yes	blood
GSM1539222	4856076041_D	Blood	AD	Western European	69	Male	yes	blood
GSM1539223	4856076022_H	Blood	AD	Western European	70	Male	yes	blood
GSM1539224	4856076023_B	Blood	AD	Other Caucasian	71	Male	yes	blood
GSM1539225	4856076041_A	Blood	AD	Other Caucasian	71	Male	yes	blood
GSM1539226	4856076017_E	Blood	AD	Western European	72	Male	yes	blood
GSM1539227	4856050047_I	Blood	AD	Western European	72	Male	yes	blood
GSM1539228	4856076018_C	Blood	AD	Western European	73	Male	yes	blood
GSM1539229	4856050008_J	Blood	AD	Western European	73	Male	yes	blood
GSM1539230	4856076027_I	Blood	AD	Other Caucasian	73	Male	yes	blood
GSM1539231	4856076038_C	Blood	AD	Other Caucasian	73	Male	yes	blood
GSM1539232	4856076027_L	Blood	AD	Western European	75	Male	yes	blood
GSM1539233	4856076030_D	Blood	AD	Other Caucasian	75	Male	yes	blood
GSM1539234	4856050048_E	Blood	AD	Western European	75	Male	yes	blood
GSM1539235	4856076042_L	Blood	AD	Western European	82	Female	no	blood
GSM1539236	4856050003_A	Blood	AD	Western European	87	Male	no	blood
GSM1539237	4856050003_K	Blood	AD	Western European	82	Female	no	blood
GSM1539238	4856050007_C	Blood	AD	Western European	79	Female	no	blood
GSM1539239	4856050007_H	Blood	AD	Western European	79	Female	no	blood
GSM1539240	4856050007_L	Blood	AD	Western European	78	Male	no	blood
GSM1539241	4856050008_A	Blood	AD	Western European	82	Male	no	blood
GSM1539242	4856050008_C	Blood	AD	Western European	78	Male	no	blood
GSM1539243	4856050009_C	Blood	AD	Other Caucasian	83	Male	no	blood
GSM1539244	4856050009_F	Blood	AD	Western European	88	Male	no	blood
GSM1539245	4856050046_C	Blood	AD	Western European	83	Female	no	blood
GSM1539246	4856050047_G	Blood	AD	Western European	77	Female	no	blood
GSM1539247	4856050048_G	Blood	AD	Western European	82	Female	no	blood
GSM1539248	4856050058_A	Blood	AD	Western European	81	Female	no	blood
GSM1539249	4856050058_F	Blood	AD	Western European	79	Female	no	blood
GSM1539250	4856050058_H	Blood	AD	Western European	82	Male	no	blood
GSM1539251	4856050059_D	Blood	AD	Western European	80	Female	no	blood
GSM1539252	4856050059_J	Blood	AD	Western European	80	Female	no	blood
GSM1539253	4856076002_K	Blood	AD	Other Caucasian	76	Male	no	blood
GSM1539254	4856076003_C	Blood	AD	Western European	83	Female	no	blood
GSM1539255	4856076003_E	Blood	AD	Western European	77	Female	no	blood
GSM1539256	4856076003_I	Blood	AD	Western European	76	Male	no	blood
GSM1539257	4856076007_B	Blood	AD	Other Caucasian	83	Female	no	blood
GSM1539258	4856076007_E	Blood	AD	Western European	77	Female	no	blood
GSM1539259	4856076007_L	Blood	AD	Western European	76	Female	no	blood
GSM1539260	4856076008_F	Blood	AD	Western European	86	Female	no	blood
GSM1539261	4856076009_B	Blood	AD	Western European	84	Female	no	blood
GSM1539262	4856076009_F	Blood	AD	Western European	84	Male	no	blood
GSM1539263	4856076017_H	Blood	AD	Western European	87	Female	no	blood
GSM1539264	4856076017_I	Blood	AD	Western European	80	Male	no	blood
GSM1539265	4856076017_J	Blood	AD	Western European	79	Female	no	blood
GSM1539266	4856076017_L	Blood	AD	Western European	76	Female	no	blood
GSM1539267	4856076018_I	Blood	AD	Western European	86	Female	no	blood
GSM1539268	4856076019_A	Blood	AD	Western European	77	Female	no	blood
GSM1539269	4856076019_C	Blood	AD	Western European	81	Female	no	blood
GSM1539270	4856076019_D	Blood	AD	Western European	85	Female	no	blood
GSM1539271	4856076019_I	Blood	AD	Western European	78	Female	no	blood
GSM1539272	4856076022_I	Blood	AD	Western European	79	Female	no	blood
GSM1539273	4856076023_C	Blood	AD	Western European	76	Female	no	blood
GSM1539274	4856076023_E	Blood	AD	Western European	80	Male	no	blood
GSM1539275	4856076025_E	Blood	AD	Western European	85	Male	no	blood
GSM1539276	4856076026_E	Blood	AD	Other Caucasian	80	Female	no	blood
GSM1539277	4856076028_E	Blood	AD	Western European	82	Female	no	blood
GSM1539278	4856076028_F	Blood	AD	Other Caucasian	85	Female	no	blood
GSM1539279	4856076028_J	Blood	AD	Other Caucasian	79	Male	no	blood
GSM1539280	4856076029_B	Blood	AD	Other Caucasian	83	Female	no	blood
GSM1539281	4856076029_E	Blood	AD	Western European	76	Female	no	blood
GSM1539282	4856076029_H	Blood	AD	Western European	66	Female	no	blood
GSM1539283	4856076029_K	Blood	AD	Western European	81	Male	no	blood
GSM1539284	4856076030_H	Blood	AD	Western European	76	Female	no	blood
GSM1539285	4856076030_J	Blood	AD	Western European	79	Male	no	blood
GSM1539286	4856076038_F	Blood	AD	Western European	79	Female	no	blood
GSM1539287	4856076040_I	Blood	AD	Western European	82	Male	no	blood
GSM1539288	4856076040_J	Blood	AD	Western European	81	Female	no	blood
GSM1539289	4856076041_C	Blood	AD	Western European	84	Female	no	blood
GSM1539290	4856050003_J	Blood	AD	Western European	78	Female	no	blood
GSM1539291	4856050007_G	Blood	AD	Unknown	72	Male	no	blood
GSM1539292	4856050008_B	Blood	AD	Western European	79	Female	no	blood
GSM1539293	4856050008_E	Blood	AD	Western European	76	Male	no	blood
GSM1539294	4856050008_K	Blood	AD	Western European	81	Female	no	blood
GSM1539295	4856050009_G	Blood	AD	Western European	81	Male	no	blood
GSM1539296	4856050046_E	Blood	AD	Western European	80	Female	no	blood
GSM1539297	4856050047_L	Blood	AD	Western European	83	Female	no	blood
GSM1539298	4856050048_A	Blood	AD	Western European	84	Female	no	blood
GSM1539299	4856050048_F	Blood	AD	Western European	78	Female	no	blood
GSM1539300	4856050048_I	Blood	AD	Western European	80	Female	no	blood
GSM1539301	4856050058_C	Blood	AD	Western European	78	Female	no	blood
GSM1539302	4856050058_I	Blood	AD	Western European	70	Female	no	blood
GSM1539303	4856050059_H	Blood	AD	Western European	64	Female	no	blood
GSM1539304	4856076002_A	Blood	AD	Western European	68	Male	no	blood
GSM1539305	4856076007_C	Blood	AD	Western European	70	Female	no	blood
GSM1539306	4856076008_D	Blood	AD	Western European	67	Male	no	blood
GSM1539307	4856076008_G	Blood	AD	Western European	80	Female	no	blood
GSM1539308	4856076008_I	Blood	AD	Western European	74	Female	no	blood
GSM1539309	4856076008_L	Blood	AD	Western European	83	Female	no	blood
GSM1539310	4856076009_K	Blood	AD	Western European	59	Male	no	blood
GSM1539311	4856076017_A	Blood	AD	Western European	69	Female	no	blood
GSM1539312	4856076017_K	Blood	AD	Western European	75	Male	no	blood
GSM1539313	4856076018_A	Blood	AD	Western European	76	Male	no	blood
GSM1539314	4856076019_J	Blood	AD	Western European	71	Male	no	blood
GSM1539315	4856076019_L	Blood	AD	Western European	71	Female	no	blood
GSM1539316	4856076022_C	Blood	AD	Western European	73	Male	no	blood
GSM1539317	4856076023_A	Blood	AD	Western European	76	Female	no	blood
GSM1539318	4856076023_K	Blood	AD	Western European	70	Female	no	blood
GSM1539319	4856076025_C	Blood	AD	Western European	81	Male	no	blood
GSM1539320	4856076027_C	Blood	AD	Western European	83	Male	no	blood
GSM1539321	4856076028_A	Blood	AD	Western European	85	Female	no	blood
GSM1539322	4856076028_B	Blood	AD	Western European	76	Female	no	blood
GSM1539323	4856076028_G	Blood	AD	Western European	79	Male	no	blood
GSM1539324	4856076029_F	Blood	AD	Western European	78	Female	no	blood
GSM1539325	4856076038_B	Blood	AD	Other Caucasian	67	Female	no	blood
GSM1539326	4856076038_K	Blood	AD	Western European	75	Male	no	blood
GSM1539327	4856076040_L	Blood	AD	Western European	77	Female	no	blood
GSM1539328	4856076041_E	Blood	AD	Western European	64	Female	no	blood
GSM1539329	4856076041_F	Blood	AD	Western European	84	Female	no	blood
GSM1539330	4856076041_G	Blood	AD	Western European	68	Female	no	blood
GSM1539331	4856076042_A	Blood	CTL	Western European	77	Female	no	blood
GSM1539332	4856076042_B	Blood	CTL	Western European	76	Female	no	blood
GSM1539333	4856050003_B	Blood	CTL	Western European	85	Female	no	blood
GSM1539334	4856050003_L	Blood	CTL	Western European	79	Female	no	blood
GSM1539335	4856050007_F	Blood	CTL	Western European	81	Male	no	blood
GSM1539336	4856050008_D	Blood	CTL	Western European	78	Female	no	blood
GSM1539337	4856050008_F	Blood	CTL	Western European	79	Male	no	blood
GSM1539338	4856050009_A	Blood	CTL	Western European	78	Female	no	blood
GSM1539339	4856050009_D	Blood	CTL	Western European	79	Male	no	blood
GSM1539340	4856050046_A	Blood	CTL	Western European	76	Female	no	blood
GSM1539341	4856050058_B	Blood	CTL	Western European	78	Female	no	blood
GSM1539342	4856050059_G	Blood	CTL	Western European	80	Male	no	blood
GSM1539343	4856050059_K	Blood	CTL	Western European	52	Female	no	blood
GSM1539344	4856076002_J	Blood	CTL	Western European	78	Male	no	blood
GSM1539345	4856076003_J	Blood	CTL	Western European	83	Male	no	blood
GSM1539346	4856076003_K	Blood	CTL	Western European	77	Female	no	blood
GSM1539347	4856076007_D	Blood	CTL	Western European	78	Female	no	blood
GSM1539348	4856076007_K	Blood	CTL	Western European	54	Female	no	blood
GSM1539349	4856076009_C	Blood	CTL	Western European	76	Female	no	blood
GSM1539350	4856076009_H	Blood	CTL	Western European	78	Male	no	blood
GSM1539351	4856076018_D	Blood	CTL	Western European	86	Female	no	blood
GSM1539352	4856076018_E	Blood	CTL	Western European	77	Female	no	blood
GSM1539353	4856076019_K	Blood	CTL	Western European	76	Male	no	blood
GSM1539354	4856076022_E	Blood	CTL	Western European	77	Male	no	blood
GSM1539355	4856076022_G	Blood	CTL	Western European	77	Male	no	blood
GSM1539356	4856076022_J	Blood	CTL	Western European	76	Male	no	blood
GSM1539357	4856076022_L	Blood	CTL	Western European	78	Female	no	blood
GSM1539358	4856076026_A	Blood	CTL	Western European	84	Female	no	blood
GSM1539359	4856076026_B	Blood	CTL	Western European	76	Male	no	blood
GSM1539360	4856076026_D	Blood	CTL	Western European	76	Female	no	blood
GSM1539361	4856076026_L	Blood	CTL	Western European	87	Male	no	blood
GSM1539362	4856076028_H	Blood	CTL	Western European	81	Male	no	blood
GSM1539363	4856076029_C	Blood	CTL	Western European	81	Female	no	blood
GSM1539364	4856076030_G	Blood	CTL	Western European	76	Male	no	blood
GSM1539365	4856076038_A	Blood	CTL	Western European	78	Female	no	blood
GSM1539366	4856076038_L	Blood	CTL	Western European	78	Male	no	blood
GSM1539367	4856076040_H	Blood	CTL	Western European	77	Female	no	blood

## Sheet: GSE140829
Accession	Title	Source name	Diagnosis	Sex	Age_at_draw	Connectivity_zscore	Batch	Apoe_status
GSM4187187	Whole blood, Control, 200363680054_G [ad_mci]	Whole blood	Control	Male	68	-0.2	37	E3_E4
GSM4187189	Whole blood, Control, 5937345007_F [ad_mci]	Whole blood	Control	Female	63	-0.32	23	E3_E3
GSM4187191	Whole blood, Control, 5872641012_H [ad_mci]	Whole blood	Control	Male	82	-1.4	20	E3_E3
GSM4187192	Whole blood, Control, 5872641070_A [ad_mci]	Whole blood	Control	Male	86	-1.9	20	E3_E3
GSM4187193	Whole blood, Control, 5937337095_B [ad_mci]	Whole blood	Control	Female	74	-0.68	23	E3_E3
GSM4187194	Whole blood, Control, 5872641011_I [ad_mci]	Whole blood	Control	Female	74	-1.1	20	E3_E3
GSM4187195	Whole blood, Control, 5872641011_B [ad_mci]	Whole blood	Control	Male	76	-0.99	20	E3_E3
GSM4187197	Whole blood, Control, 5872641011_G [ad_mci]	Whole blood	Control	Male	86	-1.2	20	E3_E4
GSM4187198	Whole blood, Control, 5872641012_J [ad_mci]	Whole blood	Control	Female	72	-5.2	20	E3_E3
GSM4187199	Whole blood, Control, 5786049087_D [ad_mci]	Whole blood	Control	Female	63	-0.69	21	E3_E3
GSM4187200	Whole blood, Control, 5786049087_H [ad_mci]	Whole blood	Control	Female	65	-0.65	21	E3_E4
GSM4187201	Whole blood, Control, 5937345070_F [ad_mci]	Whole blood	Control	Male	70	-1.2	23	E3_E3
GSM4187202	Whole blood, Control, 5786049087_E [ad_mci]	Whole blood	Control	Female	71	-0.63	21	E3_E3
GSM4187203	Whole blood, AD, 5872641018_G [ad_mci]	Whole blood	AD	Female	64	-1.6	20	E2_E3
GSM4187204	Whole blood, Control, 5872641012_D [ad_mci]	Whole blood	Control	Male	72	-2.4	20	E3_E3
GSM4187205	Whole blood, Control, 5872617031_A [ad_mci]	Whole blood	Control	Female	75	-1.6	20	E3_E3
GSM4187206	Whole blood, Control, 5872641054_C [ad_mci]	Whole blood	Control	Female	85	-0.71	20	E3_E3
GSM4187207	Whole blood, Control, 5872641054_H [ad_mci]	Whole blood	Control	Male	73	-0.39	20	E3_E3
GSM4187208	Whole blood, Control, 5872641070_B [ad_mci]	Whole blood	Control	Female	75	-2.1	20	E3_E3
GSM4187209	Whole blood, Control, 5872641053_H [ad_mci]	Whole blood	Control	Male	77	-1.9	20	E3_E4
GSM4187210	Whole blood, AD, 5872641059_I [ad_mci]	Whole blood	AD	Female	82	-1.2	20	E3_E3
GSM4187211	Whole blood, AD, 5872641070_D [ad_mci]	Whole blood	AD	Male	70	-1.3	20	E3_E3
GSM4187212	Whole blood, Control, 5872641016_K [ad_mci]	Whole blood	Control	Male	70	-1.6	20	E3_E3
GSM4187213	Whole blood, Control, 5872641018_A [ad_mci]	Whole blood	Control	Female	72	-2.4	20	E3_E4
GSM4187214	Whole blood, Control, 5872641031_L [ad_mci]	Whole blood	Control	Male	72	-0.27	20	E3_E3
GSM4187216	Whole blood, Control, 5872617031_E [ad_mci]	Whole blood	Control	Female	68	-0.38	20	E3_E3
GSM4187217	Whole blood, AD, 5872641031_C [ad_mci]	Whole blood	AD	Male	69	0.33	20	E3_E4
GSM4187218	Whole blood, Control, 5872617031_C [ad_mci]	Whole blood	Control	Male	82	-0.57	20	E3_E4
GSM4187220	Whole blood, Control, 5872641011_F [ad_mci]	Whole blood	Control	Male	86	-4.6	20	E3_E3
GSM4187221	Whole blood, Control, 5872641059_H [ad_mci]	Whole blood	Control	Female	68	-0.76	20	E3_E3
GSM4187222	Whole blood, AD, 5872641059_C [ad_mci]	Whole blood	AD	Female	61	-1.7	20	E3_E3
GSM4187223	Whole blood, Control, 5872641054_K [ad_mci]	Whole blood	Control	Female	70	-1.8	20	E3_E3
GSM4187224	Whole blood, AD, 5872641059_D [ad_mci]	Whole blood	AD	Female	82	-2.6	20	E3_E3
GSM4187225	Whole blood, AD, 5872641016_E [ad_mci]	Whole blood	AD	Female	82	-1.3	20	E3_E4
GSM4187226	Whole blood, Control, 5872641032_E [ad_mci]	Whole blood	Control	Male	71	-0.77	20	E3_E3
GSM4187227	Whole blood, Control, 5872641032_D [ad_mci]	Whole blood	Control	Female	76	-0.65	20	E2_E3
GSM4187228	Whole blood, AD, 5872641059_F [ad_mci]	Whole blood	AD	Male	61	-0.5	20	E3_E4
GSM4187229	Whole blood, Control, 5872641011_D [ad_mci]	Whole blood	Control	Male	73	-1.4	20	E3_E3
GSM4187230	Whole blood, Control, 5872641059_L [ad_mci]	Whole blood	Control	Female	79	-1	20	E3_E3
GSM4187231	Whole blood, Control, 5872641018_F [ad_mci]	Whole blood	Control	Female	89	-2.8	20	E3_E3
GSM4187232	Whole blood, Control, 5872641053_I [ad_mci]	Whole blood	Control	Female	69	-2	20	E3_E3
GSM4187233	Whole blood, Control, 5872641032_B [ad_mci]	Whole blood	Control	Male	73	-2.1	20	E3_E4
GSM4187234	Whole blood, Control, 5872641011_K [ad_mci]	Whole blood	Control	Female	74	-1	20	E3_E4
GSM4187235	Whole blood, Control, 5872641054_D [ad_mci]	Whole blood	Control	Female	76	-0.07	20	E2_E3
GSM4187236	Whole blood, Control, 5872641053_B [ad_mci]	Whole blood	Control	Female	66	-1.6	20	E3_E4
GSM4187239	Whole blood, Control, 6016741004_F [ad_mci]	Whole blood	Control	Female	74	-0.99	23	E2_E4
GSM4187240	Whole blood, Control, 6016741006_J [ad_mci]	Whole blood	Control	Female	67	-2.1	23	E3_E4
GSM4187242	Whole blood, Control, 5937345070_G [ad_mci]	Whole blood	Control	Female	74	-2.5	23	E2_E3
GSM4187243	Whole blood, Control, 5937345007_G [ad_mci]	Whole blood	Control	Male	68	-0.84	23	E3_E4
GSM4187244	Whole blood, Control, 6016741003_K [ad_mci]	Whole blood	Control	Female	73	0.29	23	E3_E3
GSM4187245	Whole blood, Control, 6116733070_G [ad_mci]	Whole blood	Control	Male	75	-0.45	23	E3_E3
GSM4187247	Whole blood, AD, 6016741004_G [ad_mci]	Whole blood	AD	Male	66	0.27	23	E3_E4
GSM4187248	Whole blood, AD, 6016741006_C [ad_mci]	Whole blood	AD	Female	68	-0.52	23	E3_E4
GSM4187249	Whole blood, Control, 5937345070_H [ad_mci]	Whole blood	Control	Female	73	0.45	23	E3_E3
GSM4187250	Whole blood, AD, 5937337074_D [ad_mci]	Whole blood	AD	Female	81	-0.4	23	E3_E4
GSM4187251	Whole blood, AD, 6116733070_H [ad_mci]	Whole blood	AD	Male	64	-0.17	23	E3_E3
GSM4187252	Whole blood, Control, 5937337074_L [ad_mci]	Whole blood	Control	Male	68	-0.79	23	E3_E3
GSM4187253	Whole blood, AD, 5937337095_L [ad_mci]	Whole blood	AD	Female	81	-0.64	23	E3_E4
GSM4187255	Whole blood, Control, 6016741003_D [ad_mci]	Whole blood	Control	Female	85	-0.53	23	E3_E3
GSM4187256	Whole blood, Control, 6016741008_A [ad_mci]	Whole blood	Control	Female	64	-0.35	23	E3_E3
GSM4187257	Whole blood, Control, 6016741006_L [ad_mci]	Whole blood	Control	Female	83	-1.1	23	E3_E3
GSM4187258	Whole blood, AD, 5975106019_E [ad_mci]	Whole blood	AD	Male	64	-0.61	23	E3_E4
GSM4187260	Whole blood, AD, 5975106007_A [ad_mci]	Whole blood	AD	Female	74	0.25	23	E3_E3
GSM4187261	Whole blood, Control, 5975106007_I [ad_mci]	Whole blood	Control	Female	84	0.44	23	E3_E3
GSM4187262	Whole blood, AD, 5975106040_A [ad_mci]	Whole blood	AD	Female	87	-0.47	23	E3_E3
GSM4187263	Whole blood, Control, 5975106038_E [ad_mci]	Whole blood	Control	Female	89	-0.22	23	E2_E3
GSM4187264	Whole blood, Control, 6016741008_J [ad_mci]	Whole blood	Control	Female	64	-0.94	23	E3_E4
GSM4187265	Whole blood, Control, 6016741008_B [ad_mci]	Whole blood	Control	Male	66	0.39	23	E3_E3
GSM4187266	Whole blood, Control, 9631032028_I [ad_mci]	Whole blood	Control	Female	68	0.07	34	E3_E3
GSM4187267	Whole blood, Control, 5975106019_F [ad_mci]	Whole blood	Control	Male	68	0.04	23	E3_E3
GSM4187268	Whole blood, Control, 5975106007_J [ad_mci]	Whole blood	Control	Female	75	0.3	23	E3_E3
GSM4187269	Whole blood, Control, 5975106040_B [ad_mci]	Whole blood	Control	Female	81	-0.37	23	E3_E3
GSM4187271	Whole blood, Control, 6016741008_K [ad_mci]	Whole blood	Control	Male	69	-0.9	23	E3_E3
GSM4187272	Whole blood, AD, 6016741008_C [ad_mci]	Whole blood	AD	Male	79	-1.2	23	E3_E3
GSM4187273	Whole blood, AD, 6016741009_G [ad_mci]	Whole blood	AD	Female	69	-0.14	23	E3_E4
GSM4187274	Whole blood, Control, 5975106007_C [ad_mci]	Whole blood	Control	Male	76	0.25	23	E3_E4
GSM4187275	Whole blood, Control, 6016741002_C [ad_mci]	Whole blood	Control	Female	83	-0.52	23	E2_E3
GSM4187276	Whole blood, Control, 6116768119_L [ad_mci]	Whole blood	Control	Female	69	-0.86	24	E3_E3
GSM4187278	Whole blood, AD, 6116733125_K [ad_mci]	Whole blood	AD	Male	75	0.27	24	E3_E4
GSM4187279	Whole blood, AD, 6116733120_I [ad_mci]	Whole blood	AD	Male	79	0.37	24	E3_E4
GSM4187280	Whole blood, AD, 6116733121_D [ad_mci]	Whole blood	AD	Male	79	0.12	24	E3_E4
GSM4187281	Whole blood, AD, 6116733138_A [ad_mci]	Whole blood	AD	Male	80	-0.35	24	E3_E4
GSM4187282	Whole blood, AD, 6116733118_H [ad_mci]	Whole blood	AD	Female	63	0.26	24	E3_E3
GSM4187283	Whole blood, AD, 6116733120_J [ad_mci]	Whole blood	AD	Female	73	-0.48	24	E3_E4
GSM4187286	Whole blood, AD, 6116733125_L [ad_mci]	Whole blood	AD	Female	77	0.08	24	E3_E4
GSM4187287	Whole blood, Control, 6116733001_F [ad_mci]	Whole blood	Control	Male	78	-0.66	24	E3_E3
GSM4187288	Whole blood, AD, 6116733120_L [ad_mci]	Whole blood	AD	Male	61	0.11	24	E4_E4
GSM4187289	Whole blood, Control, 6116733121_B [ad_mci]	Whole blood	Control	Male	68	0.35	24	E3_E3
GSM4187290	Whole blood, Control, 6116768119_D [ad_mci]	Whole blood	Control	Male	63	-1.3	24	E3_E3
GSM4187291	Whole blood, AD, 6116733001_H [ad_mci]	Whole blood	AD	Male	76	0.07	24	E3_E4
GSM4187293	Whole blood, AD, 6260962092_A [ad_mci]	Whole blood	AD	Female	61	-0.05	26	E3_E4
GSM4187294	Whole blood, AD, 6116750051_D [ad_mci]	Whole blood	AD	Female	67	-1.4	25	E3_E3
GSM4187296	Whole blood, Control, 6116750051_H [ad_mci]	Whole blood	Control	Female	78	0.24	25	E3_E3
GSM4187299	Whole blood, AD, 6116750051_J [ad_mci]	Whole blood	AD	Male	79	-1.1	25	E3_E3
GSM4187300	Whole blood, AD, 6116750051_L [ad_mci]	Whole blood	AD	Male	80	-1.4	25	E3_E3
GSM4187302	Whole blood, Control, 6116750081_I [ad_mci]	Whole blood	Control	Male	66	-2.3	25	E3_E3
GSM4187304	Whole blood, Control, 6116750081_J [ad_mci]	Whole blood	Control	Female	74	-0.52	25	E3_E4
GSM4187305	Whole blood, AD, 6116750081_K [ad_mci]	Whole blood	AD	Male	85	0.57	25	E3_E3
GSM4187306	Whole blood, Control, 6260962092_C [ad_mci]	Whole blood	Control	Female	63	-0.4	26	E2_E2
GSM4187307	Whole blood, Control, 6260962092_H [ad_mci]	Whole blood	Control	Female	69	-0.06	26	E3_E3
GSM4187308	Whole blood, Control, 6260962092_E [ad_mci]	Whole blood	Control	Male	74	0.54	26	E2_E4
GSM4187309	Whole blood, Control, 6260962092_G [ad_mci]	Whole blood	Control	Male	78	-0.54	26	E3_E3
GSM4187311	Whole blood, AD, 6303248057_L [ad_mci]	Whole blood	AD	Female	65	0.58	31	E3_E4
GSM4187312	Whole blood, AD, 6303281019_B [ad_mci]	Whole blood	AD	Male	72	0.35	31	E3_E4
GSM4187314	Whole blood, Control, 6303281019_H [ad_mci]	Whole blood	Control	Male	75	-0.56	31	E3_E3
GSM4187315	Whole blood, AD, 6303230097_I [ad_mci]	Whole blood	AD	Female	81	0.09	28	E3_E3
GSM4187317	Whole blood, Control, 6303248067_H [ad_mci]	Whole blood	Control	Male	76	0.16	28	E3_E3
GSM4187318	Whole blood, Control, 6303248029_J [ad_mci]	Whole blood	Control	Male	76	-0.73	28	E3_E4
GSM4187321	Whole blood, AD, 6303230097_K [ad_mci]	Whole blood	AD	Male	61	0	28	E4_E4
GSM4187323	Whole blood, Control, 6303248029_D [ad_mci]	Whole blood	Control	Female	71	0.75	28	E2_E3
GSM4187324	Whole blood, Control, 6303230097_C [ad_mci]	Whole blood	Control	Male	74	0.19	28	E3_E4
GSM4187326	Whole blood, AD, 6303248029_L [ad_mci]	Whole blood	AD	Female	73	-0.36	28	E3_E3
GSM4187327	Whole blood, Control, 6303230098_G [ad_mci]	Whole blood	Control	Male	73	0.78	28	E3_E3
GSM4187330	Whole blood, Control, 6303230098_H [ad_mci]	Whole blood	Control	Male	71	0.71	28	E3_E3
GSM4187331	Whole blood, Control, 6303230097_D [ad_mci]	Whole blood	Control	Female	80	-0.29	28	E3_E3
GSM4187332	Whole blood, Control, 6898325063_A [ad_mci]	Whole blood	Control	Male	71	0.54	32	E3_E3
GSM4187334	Whole blood, AD, 6898325060_A [ad_mci]	Whole blood	AD	Male	80	0.07	32	E2_E3
GSM4187335	Whole blood, Control, 6898325082_A [ad_mci]	Whole blood	Control	Male	75	0.81	32	E3_E3
GSM4187336	Whole blood, AD, 6898325057_A [ad_mci]	Whole blood	AD	Female	62	0.65	32	E3_E4
GSM4187339	Whole blood, Control, 6898325082_B [ad_mci]	Whole blood	Control	Female	85	0.94	32	E2_E3
GSM4187340	Whole blood, Control, 6898325057_B [ad_mci]	Whole blood	Control	Male	66	0.57	32	E3_E3
GSM4187342	Whole blood, Control, 6898325079_C [ad_mci]	Whole blood	Control	Female	68	0.16	32	E3_E3
GSM4187343	Whole blood, Control, 7166142013_E [ad_mci]	Whole blood	Control	Female	67	-0.79	32	E2_E3
GSM4187344	Whole blood, Control, 6898325082_D [ad_mci]	Whole blood	Control	Male	71	-1.3	32	E2_E3
GSM4187345	Whole blood, Control, 6898325057_D [ad_mci]	Whole blood	Control	Male	72	0.49	32	E3_E3
GSM4187346	Whole blood, Control, 6898325079_D [ad_mci]	Whole blood	Control	Female	73	-1	32	E2_E3
GSM4187347	Whole blood, AD, 6898325083_D [ad_mci]	Whole blood	AD	Female	76	0.91	32	E4_E4
GSM4187348	Whole blood, Control, 6898325083_E [ad_mci]	Whole blood	Control	Male	64	0.77	32	E3_E4
GSM4187349	Whole blood, Control, 6898325060_E [ad_mci]	Whole blood	Control	Female	67	0.58	32	E3_E3
GSM4187350	Whole blood, Control, 6898325063_E [ad_mci]	Whole blood	Control	Female	71	0.03	32	E3_E3
GSM4187352	Whole blood, Control, 6898325060_F [ad_mci]	Whole blood	Control	Female	71	0.62	32	E3_E3
GSM4187353	Whole blood, AD, 6898325057_F [ad_mci]	Whole blood	AD	Male	85	0.58	32	E3_E4
GSM4187354	Whole blood, AD, 7656791031_A [ad_mci]	Whole blood	AD	Female	76	0.53	29	E3_E3
GSM4187356	Whole blood, Control, 7656791031_H [ad_mci]	Whole blood	Control	Male	76	0.31	29	E4_E4
GSM4187357	Whole blood, AD, 7656791042_B [ad_mci]	Whole blood	AD	Female	80	0.44	29	E3_E3
GSM4187359	Whole blood, AD, 7656791042_H [ad_mci]	Whole blood	AD	Male	72	0.38	29	E3_E3
GSM4187360	Whole blood, Control, 7649540078_H [ad_mci]	Whole blood	Control	Male	69	-0.64	29	E3_E3
GSM4187361	Whole blood, AD, 7649540078_B [ad_mci]	Whole blood	AD	Male	74	-0.29	29	E3_E3
GSM4187362	Whole blood, Control, 7656791031_C [ad_mci]	Whole blood	Control	Male	69	0.75	29	E3_E4
GSM4187366	Whole blood, Control, 7656791031_J [ad_mci]	Whole blood	Control	Female	70	0.46	29	E3_E4
GSM4187367	Whole blood, AD, 7656791031_E [ad_mci]	Whole blood	AD	Female	65	0.66	29	E3_E4
GSM4187368	Whole blood, AD, 7649540078_J [ad_mci]	Whole blood	AD	Male	82	0.07	29	E4_E4
GSM4187372	Whole blood, AD, 7656791045_K [ad_mci]	Whole blood	AD	Male	85	-0.41	29	E2_E3
GSM4187373	Whole blood, AD, 7656791042_F [ad_mci]	Whole blood	AD	Female	70	0.43	29	E3_E3
GSM4187374	Whole blood, Control, 8381645086_F [ad_mci]	Whole blood	Control	Female	70	0.06	30	E3_E3
GSM4187375	Whole blood, Control, 8381645089_H [ad_mci]	Whole blood	Control	Female	70	-0.3	30	E3_E3
GSM4187376	Whole blood, AD, 8381645085_K [ad_mci]	Whole blood	AD	Male	74	-0.13	30	E2_E4
GSM4187377	Whole blood, AD, 8381645080_L [ad_mci]	Whole blood	AD	Male	77	-0.24	30	E3_E4
GSM4187379	Whole blood, Control, 8381645085_G [ad_mci]	Whole blood	Control	Male	71	0.57	30	E3_E4
GSM4187380	Whole blood, AD, 8381645085_D [ad_mci]	Whole blood	AD	Male	72	0.56	30	E3_E3
GSM4187384	Whole blood, AD, 8381645086_G [ad_mci]	Whole blood	AD	Male	66	0.53	30	E3_E3
GSM4187385	Whole blood, Control, 8381645080_K [ad_mci]	Whole blood	Control	Female	63	0.04	30	E3_E4
GSM4187386	Whole blood, AD, 8381645086_E [ad_mci]	Whole blood	AD	Male	62	0.09	30	E3_E3
GSM4187387	Whole blood, AD, 8381645085_L [ad_mci]	Whole blood	AD	Female	63	0.37	30	E4_E4
GSM4187388	Whole blood, Control, 8381645085_A [ad_mci]	Whole blood	Control	Female	69	0.64	30	E2_E3
GSM4187390	Whole blood, AD, 8845526007_L [ad_mci]	Whole blood	AD	Male	81	0.36	31	E3_E4
GSM4187391	Whole blood, Control, 8381645083_D [ad_mci]	Whole blood	Control	Male	75	-0.07	30	E3_E3
GSM4187392	Whole blood, Control, 8381645086_H [ad_mci]	Whole blood	Control	Female	82	-0.43	30	E3_E3
GSM4187393	Whole blood, Control, 8381645089_C [ad_mci]	Whole blood	Control	Female	69	0.41	30	E3_E3
GSM4187394	Whole blood, Control, 8381645085_E [ad_mci]	Whole blood	Control	Female	76	0.74	30	E3_E3
GSM4187395	Whole blood, AD, 8381645086_D [ad_mci]	Whole blood	AD	Female	81	-1.4	30	E3_E3
GSM4187396	Whole blood, Control, 8381645086_I [ad_mci]	Whole blood	Control	Male	82	0.44	30	E3_E3
GSM4187397	Whole blood, Control, 8381645089_D [ad_mci]	Whole blood	Control	Male	85	0.43	30	E3_E3
GSM4187398	Whole blood, AD, 8381645080_A [ad_mci]	Whole blood	AD	Female	79	0.04	30	E3_E4
GSM4187401	Whole blood, AD, 8381645080_G [ad_mci]	Whole blood	AD	Female	83	0.1	30	E3_E3
GSM4187402	Whole blood, AD, 200363680018_L [ad_mci]	Whole blood	AD	Female	74	0.74	38
GSM4187403	Whole blood, Control, 6898325063_B [ad_mci]	Whole blood	Control	Male	77	-3.7	32	E3_E3
GSM4187404	Whole blood, Control, 6898325080_F [ad_mci]	Whole blood	Control	Female	63	-0.92	32	E3_E3
GSM4187405	Whole blood, Control, 6898325082_E [ad_mci]	Whole blood	Control	Male	69	0.04	32	E2_E3
GSM4187406	Whole blood, Control, 6898325057_E [ad_mci]	Whole blood	Control	Male	80	-0.43	32	E3_E3
GSM4187409	Whole blood, AD, 8845526007_H [ad_mci]	Whole blood	AD	Female	65	0.48	31	E3_E3
GSM4187410	Whole blood, AD, 8845526017_C [ad_mci]	Whole blood	AD	Female	81	-0.56	31	E2_E3
GSM4187411	Whole blood, Control, 200363680054_F [ad_mci]	Whole blood	Control	Female	83	0.29	37	E3_E3
GSM4187412	Whole blood, Control, 5872641018_D [ad_mci]	Whole blood	Control	Male	73	-4	20	E3_E3
GSM4187413	Whole blood, Control, 5872641054_I [ad_mci]	Whole blood	Control	Female	73	-0.53	20	E3_E3
GSM4187414	Whole blood, Control, 5872641070_H [ad_mci]	Whole blood	Control	Female	86	-3	20	E3_E3
GSM4187415	Whole blood, Control, 5872641011_L [ad_mci]	Whole blood	Control	Female	72	-1.3	20	E3_E3
GSM4187416	Whole blood, AD, 5872641032_L [ad_mci]	Whole blood	AD	Male	80	-0.82	20	E3_E4
GSM4187417	Whole blood, AD, 5872641018_L [ad_mci]	Whole blood	AD	Female	71	-2.3	20	E3_E3
GSM4187419	Whole blood, Control, 5872641032_C [ad_mci]	Whole blood	Control	Female	71	-2.1	20	E3_E3
GSM4187420	Whole blood, Control, 5872641016_G [ad_mci]	Whole blood	Control	Male	73	-4	20	E3_E4
GSM4187421	Whole blood, Control, 5872641070_C [ad_mci]	Whole blood	Control	Female	75	-1.9	20	E3_E3
GSM4187422	Whole blood, Control, 5872641016_B [ad_mci]	Whole blood	Control	Male	76	-2.4	20	E3_E3
GSM4187423	Whole blood, Control, 5872641012_F [ad_mci]	Whole blood	Control	Male	85	-3	20	E3_E3
GSM4187425	Whole blood, AD, 8845526039_B [ad_mci]	Whole blood	AD	Female	64	-3.2	31	E4_E4
GSM4187426	Whole blood, AD, 8845526039_H [ad_mci]	Whole blood	AD	Male	80	-1.1	31	E3_E3
GSM4187427	Whole blood, AD, 8845526029_H [ad_mci]	Whole blood	AD	Male	84	0.36	31	E3_E4
GSM4187428	Whole blood, Control, 8845526029_D [ad_mci]	Whole blood	Control	Female	66	0.23	31	E3_E3
GSM4187429	Whole blood, AD, 8845526039_A [ad_mci]	Whole blood	AD	Female	71	0.5	31	E3_E4
GSM4187431	Whole blood, Control, 8845526017_I [ad_mci]	Whole blood	Control	Male	71	0.71	31	E4_E4
GSM4187432	Whole blood, Control, 8845526017_G [ad_mci]	Whole blood	Control	Female	85	-0.23	31	E3_E4
GSM4187433	Whole blood, AD, 8845526017_E [ad_mci]	Whole blood	AD	Male	83	0.36	31	E3_E4
GSM4187435	Whole blood, AD, 8845526017_H [ad_mci]	Whole blood	AD	Male	87	-2	31	E3_E4
GSM4187437	Whole blood, AD, 8845526017_D [ad_mci]	Whole blood	AD	Female	86	0.59	31	E3_E4
GSM4187438	Whole blood, AD, 8845526017_J [ad_mci]	Whole blood	AD	Male	72	0.83	31	E4_E4
GSM4187439	Whole blood, AD, 8845526039_G [ad_mci]	Whole blood	AD	Male	67	-0.17	31	E3_E3
GSM4187440	Whole blood, AD, 8845526039_D [ad_mci]	Whole blood	AD	Male	65	-0.96	31	E4_E4
GSM4187441	Whole blood, AD, 9631032028_E [ad_mci]	Whole blood	AD	Female	72	0.61	34	E4_E4
GSM4187442	Whole blood, AD, 9443362011_I [ad_mci]	Whole blood	AD	Male	68	0.16	32	E3_E4
GSM4187444	Whole blood, Control, 9443362009_B [ad_mci]	Whole blood	Control	Female	66	1.1	32	E3_E4
GSM4187445	Whole blood, AD, 9443362009_C [ad_mci]	Whole blood	AD	Female	85	0.84	32	E3_E3
GSM4187447	Whole blood, Control, 8845526029_G [ad_mci]	Whole blood	Control	Female	74	-0.91	31	E2_E3
GSM4187448	Whole blood, Control, 8845526029_K [ad_mci]	Whole blood	Control	Male	74	0.1	31	E3_E3
GSM4187449	Whole blood, AD, 8845526013_I [ad_mci]	Whole blood	AD	Male	81	-0.78	31	E3_E3
GSM4187450	Whole blood, Control, 8845526013_C [ad_mci]	Whole blood	Control	Female	77	-0.74	31	E3_E3
GSM4187453	Whole blood, AD, 9443362009_G [ad_mci]	Whole blood	AD	Female	65	1.1	32	E3_E4
GSM4187454	Whole blood, Control, 9443362009_I [ad_mci]	Whole blood	Control	Female	67	0.91	32	E3_E3
GSM4187455	Whole blood, AD, 9443362009_K [ad_mci]	Whole blood	AD	Female	64	0.82	32	E3_E4
GSM4187456	Whole blood, AD, 9443362106_B [ad_mci]	Whole blood	AD	Female	69	0.8	32	E3_E3
GSM4187457	Whole blood, AD, 9443362106_C [ad_mci]	Whole blood	AD	Male	77	0.94	32	E3_E3
GSM4187458	Whole blood, AD, 9443362106_H [ad_mci]	Whole blood	AD	Male	72	0.15	32	E3_E3
GSM4187459	Whole blood, AD, 9443362106_J [ad_mci]	Whole blood	AD	Female	71	0.07	32	E3_E4
GSM4187460	Whole blood, Control, 9443362106_L [ad_mci]	Whole blood	Control	Female	69	0.91	32	E3_E3
GSM4187461	Whole blood, AD, 9444048022_A [ad_mci]	Whole blood	AD	Female	74	0.94	32	E3_E4
GSM4187462	Whole blood, AD, 9444048022_B [ad_mci]	Whole blood	AD	Male	83	0.58	32	E4_E4
GSM4187463	Whole blood, AD, 9463775099_B [ad_mci]	Whole blood	AD	Female	78	0.75	32	E3_E3
GSM4187464	Whole blood, AD, 9463775099_E [ad_mci]	Whole blood	AD	Male	83	0.97	32	E2_E4
GSM4187465	Whole blood, AD, 9463775099_F [ad_mci]	Whole blood	AD	Male	68	0.85	32	E2_E3
GSM4187466	Whole blood, AD, 9463775099_J [ad_mci]	Whole blood	AD	Female	68	0.66	32	E3_E4
GSM4187467	Whole blood, Control, 9463775099_L [ad_mci]	Whole blood	Control	Female	75	0.04	32	E2_E3
GSM4187468	Whole blood, AD, 9463775016_B [ad_mci]	Whole blood	AD	Female	87	0.99	32	E3_E4
GSM4187469	Whole blood, AD, 9463775016_D [ad_mci]	Whole blood	AD	Male	71	1.1	32	E3_E3
GSM4187470	Whole blood, AD, 9463775016_F [ad_mci]	Whole blood	AD	Female	62	0.94	32	E3_E4
GSM4187471	Whole blood, AD, 9463775016_G [ad_mci]	Whole blood	AD	Male	71	0.98	32	E3_E4
GSM4187472	Whole blood, AD, 9463775016_K [ad_mci]	Whole blood	AD	Male	69	0.84	32	E3_E4
GSM4187473	Whole blood, AD, 9463775101_A [ad_mci]	Whole blood	AD	Male	68	0.37	32	E3_E3
GSM4187474	Whole blood, Control, 9463775101_D [ad_mci]	Whole blood	Control	Male	66	0.97	32	E3_E3
GSM4187475	Whole blood, Control, 9463775101_I [ad_mci]	Whole blood	Control	Female	80	0.79	32	E3_E4
GSM4187476	Whole blood, Control, 9463775101_K [ad_mci]	Whole blood	Control	Female	68	0.68	32	E3_E3
GSM4187477	Whole blood, Control, 200363680055_K [ad_mci]	Whole blood	Control	Male	83	0.45	37	E3_E3
GSM4187478	Whole blood, AD, 9461595121_E [ad_mci]	Whole blood	AD	Male	76	0.53	32	E3_E3
GSM4187479	Whole blood, AD, 9461595121_F [ad_mci]	Whole blood	AD	Female	70	-0.08	32	E3_E3
GSM4187480	Whole blood, Control, 9461595121_H [ad_mci]	Whole blood	Control	Male	71	0.38	32	E3_E4
GSM4187481	Whole blood, Control, 9461595121_I [ad_mci]	Whole blood	Control	Female	82	-0.69	32	E3_E3
GSM4187482	Whole blood, AD, 9461595121_L [ad_mci]	Whole blood	AD	Female	69	0.36	32	E4_E4
GSM4187484	Whole blood, Control, 9631032033_B [ad_mci]	Whole blood	Control	Female	83	-3	34	E3_E3
GSM4187485	Whole blood, AD, 9631032033_C [ad_mci]	Whole blood	AD	Male	63	0.8	34	E3_E3
GSM4187487	Whole blood, Control, 9631032033_E [ad_mci]	Whole blood	Control	Male	75	1	34	E2_E3
GSM4187489	Whole blood, Control, 9631032033_G [ad_mci]	Whole blood	Control	Female	81	0.19	34	E3_E3
GSM4187490	Whole blood, AD, 9682760081_I [ad_mci]	Whole blood	AD	Female	81	-0.75	36	E2_E3
GSM4187491	Whole blood, Control, 9631032033_I [ad_mci]	Whole blood	Control	Female	81	0.7	34	E3_E3
GSM4187493	Whole blood, AD, 9631032039_B [ad_mci]	Whole blood	AD	Female	65	1.1	34	E3_E4
GSM4187494	Whole blood, Control, 9631032039_G [ad_mci]	Whole blood	Control	Female	71	0.57	34	E4_E4
GSM4187495	Whole blood, AD, 9631032039_K [ad_mci]	Whole blood	AD	Female	68	0.74	34	E3_E3
GSM4187497	Whole blood, Control, 9631032042_C [ad_mci]	Whole blood	Control	Female	66	0.67	34	E3_E4
GSM4187498	Whole blood, AD, 9631032042_D [ad_mci]	Whole blood	AD	Male	77	0.83	34	E3_E4
GSM4187499	Whole blood, Control, 9631032042_E [ad_mci]	Whole blood	Control	Female	74	0.92	34	E3_E3
GSM4187500	Whole blood, AD, 9631032042_F [ad_mci]	Whole blood	AD	Male	65	0.83	34	E3_E3
GSM4187501	Whole blood, Control, 9631032042_H [ad_mci]	Whole blood	Control	Male	75	1	34	E2_E3
GSM4187502	Whole blood, AD, 9631032042_K [ad_mci]	Whole blood	AD	Female	78	0.19	34	E3_E4
GSM4187504	Whole blood, AD, 9631032043_D [ad_mci]	Whole blood	AD	Female	66	0.7	34	E2_E4
GSM4187505	Whole blood, AD, 9631032043_E [ad_mci]	Whole blood	AD	Male	82	0.35	34	E3_E4
GSM4187507	Whole blood, Control, 9631032043_G [ad_mci]	Whole blood	Control	Female	74	0.08	34	E3_E3
GSM4187508	Whole blood, Control, 9631032043_H [ad_mci]	Whole blood	Control	Female	82	0.83	34	E3_E3
GSM4187509	Whole blood, Control, 9631032043_I [ad_mci]	Whole blood	Control	Male	72	0.55	34	E3_E3
GSM4187511	Whole blood, Control, 9631032047_B [ad_mci]	Whole blood	Control	Male	71	0.75	34	E3_E4
GSM4187512	Whole blood, Control, 9631032047_G [ad_mci]	Whole blood	Control	Female	62	0.98	34	E3_E3
GSM4187516	Whole blood, Control, 9631032047_L [ad_mci]	Whole blood	Control	Male	72	0.84	34	E2_E3
GSM4187517	Whole blood, AD, 9631032049_A [ad_mci]	Whole blood	AD	Female	69	1	34	E3_E4
GSM4187518	Whole blood, Control, 9631032049_B [ad_mci]	Whole blood	Control	Female	73	0.45	34	E3_E4
GSM4187519	Whole blood, Control, 9631032049_F [ad_mci]	Whole blood	Control	Female	78	0.07	34	E3_E3
GSM4187520	Whole blood, AD, 9631032049_I [ad_mci]	Whole blood	AD	Male	70	1	34	E3_E4
GSM4187521	Whole blood, AD, 9631032049_J [ad_mci]	Whole blood	AD	Male	68	0.98	34	E3_E3
GSM4187522	Whole blood, AD, 9631032050_A [ad_mci]	Whole blood	AD	Female	70	0.64	34	E4_E4
GSM4187523	Whole blood, AD, 9631032050_B [ad_mci]	Whole blood	AD	Male	81	0.44	34	E3_E4
GSM4187525	Whole blood, Control, 9631032047_F [ad_mci]	Whole blood	Control	Male	68	1	34	E3_E3
GSM4187526	Whole blood, AD, 9665647061_H [ad_mci]	Whole blood	AD	Male	81	-1.1	36	E3_E4
GSM4187527	Whole blood, AD, 9665647061_I [ad_mci]	Whole blood	AD	Male	75	0.64	36	E3_E3
GSM4187528	Whole blood, AD, 9665647061_L [ad_mci]	Whole blood	AD	Female	69	0.6	36	E3_E4
GSM4187529	Whole blood, AD, 200363680017_J [ad_mci]	Whole blood	AD	Male	69	-0.28	38	E3_E3
GSM4187530	Whole blood, AD, 9665647062_E [ad_mci]	Whole blood	AD	Male	75	0.85	36	E4_E4
GSM4187532	Whole blood, AD, 9682760062_K [ad_mci]	Whole blood	AD	Female	69	0.05	36	E3_E3
GSM4187533	Whole blood, AD, 9682760071_A [ad_mci]	Whole blood	AD	Female	67	0.54	36	E4_E4
GSM4187534	Whole blood, Control, 9682760071_F [ad_mci]	Whole blood	Control	Female	72	0.93	36	E3_E3
GSM4187538	Whole blood, AD, 9682760072_G [ad_mci]	Whole blood	AD	Female	76	-0.11	36	E3_E3
GSM4187541	Whole blood, Control, 9682760072_K [ad_mci]	Whole blood	Control	Male	69	0.95	36	E3_E3
GSM4187543	Whole blood, AD, 9682760073_D [ad_mci]	Whole blood	AD	Female	86	0.26	36	E3_E4
GSM4187546	Whole blood, AD, 9682760074_D [ad_mci]	Whole blood	AD	Female	62	0.02	36	E2_E3
GSM4187547	Whole blood, AD, 9682760074_F [ad_mci]	Whole blood	AD	Male	73	0.3	36	E3_E4
GSM4187548	Whole blood, AD, 9682760073_E [ad_mci]	Whole blood	AD	Female	82	0.08	36	E2_E3
GSM4187549	Whole blood, AD, 9682760073_G [ad_mci]	Whole blood	AD	Female	64	-0.29	36	E3_E3
GSM4187550	Whole blood, Control, 9682760073_K [ad_mci]	Whole blood	Control	Female	68	0.45	36	E3_E4
GSM4187551	Whole blood, Control, 9682760073_L [ad_mci]	Whole blood	Control	Male	75	-0.41	36	E3_E3
GSM4187552	Whole blood, AD, 9682760074_I [ad_mci]	Whole blood	AD	Female	74	-0.95	36	E3_E3
GSM4187556	Whole blood, AD, 9682760079_L [ad_mci]	Whole blood	AD	Female	75	0.55	36	E3_E4
GSM4187557	Whole blood, AD, 9682760080_B [ad_mci]	Whole blood	AD	Male	84	-0.63	36	E3_E3
GSM4187558	Whole blood, AD, 9682760076_A [ad_mci]	Whole blood	AD	Male	70	-1.4	36	E3_E4
GSM4187560	Whole blood, AD, 9682760080_C [ad_mci]	Whole blood	AD	Female	72	-0.46	36	E3_E4
GSM4187561	Whole blood, AD, 9682760080_I [ad_mci]	Whole blood	AD	Female	77	0.45	36	E3_E3
GSM4187562	Whole blood, Control, 9682760081_D [ad_mci]	Whole blood	Control	Male	79	-0.2	36	E2_E3
GSM4187563	Whole blood, Control, 9682760081_E [ad_mci]	Whole blood	Control	Female	70	-0.13	36	E3_E3
GSM4187565	Whole blood, AD, 200373830016_C [ad_mci]	Whole blood	AD	Female	70	0.64	37	E3_E3
GSM4187567	Whole blood, Control, 9682760081_C [ad_mci]	Whole blood	Control	Male	78	0.1	36	E3_E4
GSM4187569	Whole blood, AD, 3999230071_L [ad_mci]	Whole blood	AD	Female	68	0.54	33	E4_E4
GSM4187570	Whole blood, AD, 200373830021_D [ad_mci]	Whole blood	AD	Male	66	0.6	37	E4_E4
GSM4187572	Whole blood, AD, 3999230071_A [ad_mci]	Whole blood	AD	Male	78	-0.1	33	E4_E4
GSM4187573	Whole blood, AD, 3999230071_G [ad_mci]	Whole blood	AD	Male	72	-0.26	33	E3_E4
GSM4187576	Whole blood, Control, 200373830011_C [ad_mci]	Whole blood	Control	Male	78	0.63	37	E3_E3
GSM4187577	Whole blood, AD, 200373830041_H [ad_mci]	Whole blood	AD	Female	67	-0.21	37	E4_E4
GSM4187578	Whole blood, AD, 200373830041_D [ad_mci]	Whole blood	AD	Female	88	-0.36	37	E3_E4
GSM4187580	Whole blood, Control, 200373830011_B [ad_mci]	Whole blood	Control	Male	82	0.61	37	E3_E3
GSM4187581	Whole blood, AD, 200373830042_J [ad_mci]	Whole blood	AD	Female	69	0.88	37	E2_E4
GSM4187582	Whole blood, AD, 200373830042_L [ad_mci]	Whole blood	AD	Female	67	-0.2	37	E3_E4
GSM4187583	Whole blood, AD, 3999230064_B [ad_mci]	Whole blood	AD	Female	81	-0.26	33	E2_E4
GSM4187585	Whole blood, AD, 200373830048_E [ad_mci]	Whole blood	AD	Female	69	0.57	37	E3_E4
GSM4187586	Whole blood, AD, 3999230062_K [ad_mci]	Whole blood	AD	Female	74	0.72	33	E3_E4
GSM4187588	Whole blood, AD, 3999230060_L [ad_mci]	Whole blood	AD	Female	81	0.59	33	E3_E3
GSM4187589	Whole blood, AD, 3999230075_E [ad_mci]	Whole blood	AD	Male	62	0.4	33	E3_E3
GSM4187590	Whole blood, AD, 200373830057_C [ad_mci]	Whole blood	AD	Female	62	0.25	37	E3_E3
GSM4187591	Whole blood, AD, 200373830057_E [ad_mci]	Whole blood	AD	Female	82	-0.73	37	E3_E4
GSM4187592	Whole blood, Control, 200363680059_D [ad_mci]	Whole blood	Control	Female	67	0.65	37	E3_E3
GSM4187594	Whole blood, AD, 3999230062_J [ad_mci]	Whole blood	AD	Male	78	-3.2	33	E3_E4
GSM4187595	Whole blood, Control, 3999230071_B [ad_mci]	Whole blood	Control	Male	76	0.5	33	E2_E2
GSM4187596	Whole blood, Control, 200316700083_E [ad_mci]	Whole blood	Control	Female	74	0.55	37	E3_E3
GSM4187598	Whole blood, AD, 200400280016_B [ad_mci]	Whole blood	AD	Female	63	-0.1	37	E3_E3
GSM4187600	Whole blood, AD, 3999230064_D [ad_mci]	Whole blood	AD	Female	67	0.31	33	E3_E3
GSM4187601	Whole blood, AD, 3999230071_D [ad_mci]	Whole blood	AD	Male	70	-2.7	33	E3_E4
GSM4187602	Whole blood, AD, 200400280017_B [ad_mci]	Whole blood	AD	Male	66	-0.45	37	E3_E3
GSM4187603	Whole blood, AD, 200400280017_I [ad_mci]	Whole blood	AD	Female	79	-0.28	37	E3_E3
GSM4187604	Whole blood, Control, 3999230064_A [ad_mci]	Whole blood	Control	Male	75	-0.68	33	E3_E4
GSM4187606	Whole blood, AD, 3999230060_J [ad_mci]	Whole blood	AD	Female	77	0.61	33	E4_E4
GSM4187607	Whole blood, Control, 3999230060_F [ad_mci]	Whole blood	Control	Male	74	0.49	33	E2_E3
GSM4187608	Whole blood, AD, 200363680055_F [ad_mci]	Whole blood	AD	Female	71	0.39	37	E3_E4
GSM4187609	Whole blood, AD, 200363680055_G [ad_mci]	Whole blood	AD	Male	75	-0.04	37	E3_E3
GSM4187610	Whole blood, Control, 3999230060_D [ad_mci]	Whole blood	Control	Female	75	0.72	33	E3_E4
GSM4187612	Whole blood, Control, 3999230060_G [ad_mci]	Whole blood	Control	Female	69	0.64	33	E2_E3
GSM4187613	Whole blood, Control, 3999230060_H [ad_mci]	Whole blood	Control	Male	67	0.5	33	E3_E4
GSM4187614	Whole blood, Control, 3999230060_E [ad_mci]	Whole blood	Control	Male	75	0.4	33	E3_E4
GSM4187615	Whole blood, Control, 200316700083_B [ad_mci]	Whole blood	Control	Female	70	0.25	37	E3_E3
GSM4187616	Whole blood, AD, 200363680054_A [ad_mci]	Whole blood	AD	Male	68	0.67	37	E3_E3
GSM4187617	Whole blood, AD, 200363680054_B [ad_mci]	Whole blood	AD	Female	86	0.68	37	E4_E4
GSM4187618	Whole blood, AD, 200363680054_C [ad_mci]	Whole blood	AD	Male	65	0.37	37	E3_E3
GSM4187619	Whole blood, AD, 200363680059_I [ad_mci]	Whole blood	AD	Male	71	0.71	37	E3_E3
GSM4187620	Whole blood, Control, 200373830016_A [ad_mci]	Whole blood	Control	Female	87	0.82	37	E3_E3
GSM4187622	Whole blood, Control, 200373830016_I [ad_mci]	Whole blood	Control	Female	69	0.83	37	E3_E3
GSM4187623	Whole blood, Control, 200373830021_B [ad_mci]	Whole blood	Control	Male	85	-0.37	37	E3_E3
GSM4187624	Whole blood, Control, 200373830021_E [ad_mci]	Whole blood	Control	Male	69	1	37	E3_E3
GSM4187625	Whole blood, AD, 200373830021_H [ad_mci]	Whole blood	AD	Male	79	0.91	37	E3_E4
GSM4187626	Whole blood, AD, 200373830036_A [ad_mci]	Whole blood	AD	Male	73	0.94	37	E2_E3
GSM4187627	Whole blood, Control, 200373830036_C [ad_mci]	Whole blood	Control	Male	70	0.59	37	E2_E3
GSM4187628	Whole blood, AD, 200373830036_E [ad_mci]	Whole blood	AD	Male	66	0.7	37	E3_E4
GSM4187629	Whole blood, AD, 200373830041_A [ad_mci]	Whole blood	AD	Male	68	0.53	37	E3_E3
GSM4187630	Whole blood, Control, 200373830042_F [ad_mci]	Whole blood	Control	Male	79	-0.04	37	E3_E3
GSM4187631	Whole blood, AD, 200373830048_I [ad_mci]	Whole blood	AD	Male	67	0.46	37	E4_E4
GSM4187633	Whole blood, Control, 200363680054_E [ad_mci]	Whole blood	Control	Female	72	0.59	37	E3_E3
GSM4187634	Whole blood, AD, 200373830050_E [ad_mci]	Whole blood	AD	Male	76	0.44	37	E3_E4
GSM4187636	Whole blood, AD, 200373830050_L [ad_mci]	Whole blood	AD	Male	61	0.43	37	E4_E4
GSM4187637	Whole blood, Control, 200373830057_B [ad_mci]	Whole blood	Control	Female	76	-0.13	37	E3_E3
GSM4187638	Whole blood, Control, 200795790042_H [ad_mci]	Whole blood	Control	Female	74	-1.1	39	E3_E3
GSM4187639	Whole blood, Control, 200400280016_J [ad_mci]	Whole blood	Control	Male	75	-0.27	37	E3_E4
GSM4187640	Whole blood, Control, 200373830011_D [ad_mci]	Whole blood	Control	Male	70	-0.19	37	E3_E3
GSM4187641	Whole blood, Control, 200373830016_D [ad_mci]	Whole blood	Control	Male	70	-2.6	37	E3_E3
GSM4187642	Whole blood, AD, 200316700083_D [ad_mci]	Whole blood	AD	Female	69	0.49	37	E3_E3
GSM4187643	Whole blood, Control, 200363680054_H [ad_mci]	Whole blood	Control	Female	82	0.72	37	E3_E3
GSM4187644	Whole blood, Control, 200661920003_G [ad_mci]	Whole blood	Control	Male	82	0.06	39	E3_E3
GSM4187646	Whole blood, AD, 200661920003_A [ad_mci]	Whole blood	AD	Male	70	1	39	E4_E4
GSM4187647	Whole blood, Control, 200363680018_H [ad_mci]	Whole blood	Control	Female	66	1	38	E3_E3
GSM4187648	Whole blood, Control, 200661920002_J [ad_mci]	Whole blood	Control	Female	62	0.22	39	E3_E4
GSM4187649	Whole blood, Control, 200363680018_I [ad_mci]	Whole blood	Control	Male	62	0.92	38	E2_E3
GSM4187650	Whole blood, Control, 200363680018_J [ad_mci]	Whole blood	Control	Male	75	1	38	E3_E4
GSM4187651	Whole blood, AD, 200363680014_D [ad_mci]	Whole blood	AD	Male	69	1	38
GSM4187652	Whole blood, Control, 200316700083_C [ad_mci]	Whole blood	Control	Female	79	0.14	37	E3_E4
GSM4187654	Whole blood, Control, 200661920011_K [ad_mci]	Whole blood	Control	Male	83	0.51	39	E3_E3
GSM4187655	Whole blood, Control, 200661920014_H [ad_mci]	Whole blood	Control	Female	71	0.28	39	E3_E4
GSM4187656	Whole blood, Control, 200363680054_J [ad_mci]	Whole blood	Control	Male	76	0.66	37	E3_E3
GSM4187657	Whole blood, Control, 200400280016_L [ad_mci]	Whole blood	Control	Male	74	0.4	37	E3_E4
GSM4187659	Whole blood, AD, 200400280015_L [ad_mci]	Whole blood	AD	Male	80	0.49	37	E2_E4
GSM4187660	Whole blood, AD, 200363680055_B [ad_mci]	Whole blood	AD	Female	82	0.62	37	E3_E3
GSM4187661	Whole blood, Control, 200363680055_D [ad_mci]	Whole blood	Control	Female	64	-1.7	37	E4_E4
GSM4187662	Whole blood, AD, 200363680059_F [ad_mci]	Whole blood	AD	Female	70	0.81	37	E3_E4
GSM4187663	Whole blood, Control, 200316700083_F [ad_mci]	Whole blood	Control	Female	84	0.35	37	E3_E4
GSM4187664	Whole blood, AD, 200661920003_I [ad_mci]	Whole blood	AD	Female	69	-0.35	39	E3_E3
GSM4187665	Whole blood, Control, 200661920003_L [ad_mci]	Whole blood	Control	Female	74	-0.06	39	E3_E4
GSM4187666	Whole blood, AD, 200661920011_C [ad_mci]	Whole blood	AD	Female	74	0.01	39	E3_E4
GSM4187667	Whole blood, Control, 200363680054_I [ad_mci]	Whole blood	Control	Female	87	0.6	37	E3_E4
GSM4187668	Whole blood, AD, 200661920011_E [ad_mci]	Whole blood	AD	Male	63	-0.07	39	E3_E3
GSM4187670	Whole blood, Control, 200661920011_G [ad_mci]	Whole blood	Control	Male	80	0.75	39	E3_E3
GSM4187671	Whole blood, Control, 200316700083_G [ad_mci]	Whole blood	Control	Female	69	0.59	37	E3_E3
GSM4187673	Whole blood, AD, 200661920011_L [ad_mci]	Whole blood	AD	Male	72	0.4	39	E3_E4
GSM4187674	Whole blood, Control, 200795790042_C [ad_mci]	Whole blood	Control	Female	80	0.84	39	E2_E4
GSM4187675	Whole blood, AD, 200661920014_C [ad_mci]	Whole blood	AD	Male	64	-0.51	39	E3_E3
GSM4187676	Whole blood, AD, 200661920014_D [ad_mci]	Whole blood	AD	Female	78	0.35	39	E3_E4
GSM4187677	Whole blood, AD, 200661920014_F [ad_mci]	Whole blood	AD	Male	75	0.51	39	E3_E3
GSM4187678	Whole blood, Control, 200661920015_D [ad_mci]	Whole blood	Control	Male	79	0.93	39	E2_E3
GSM4187679	Whole blood, Control, 200661920015_E [ad_mci]	Whole blood	Control	Female	88	0.88	39	E3_E3
GSM4187681	Whole blood, Control, 200661920015_G [ad_mci]	Whole blood	Control	Male	63	0.65	39	E2_E3
GSM4187682	Whole blood, Control, 200661920015_H [ad_mci]	Whole blood	Control	Female	71	-0.28	39	E3_E3
GSM4187683	Whole blood, AD, 200661920031_B [ad_mci]	Whole blood	AD	Female	64	1	39	E4_E4
GSM4187685	Whole blood, Control, 200661920031_E [ad_mci]	Whole blood	Control	Female	67	0.91	39	E3_E3
GSM4187687	Whole blood, Control, 200363680055_A [ad_mci]	Whole blood	Control	Male	71	0.82	37	E3_E4
GSM4187689	Whole blood, Control, 200661920031_L [ad_mci]	Whole blood	Control	Female	81	0.95	39	E3_E3
GSM4187691	Whole blood, Control, 200661920037_D [ad_mci]	Whole blood	Control	Female	71	0.64	39	E3_E3
GSM4187692	Whole blood, Control, 200661920037_F [ad_mci]	Whole blood	Control	Female	77	0.83	39	E2_E3
GSM4187693	Whole blood, Control, 200661920037_G [ad_mci]	Whole blood	Control	Female	64	0.93	39	E2_E3
GSM4187695	Whole blood, Control, 200661920037_J [ad_mci]	Whole blood	Control	Female	62	-0.91	39	E3_E3
GSM4187696	Whole blood, Control, 200661920039_B [ad_mci]	Whole blood	Control	Female	71	0.59	39	E3_E3
GSM4187698	Whole blood, Control, 200661920039_I [ad_mci]	Whole blood	Control	Male	73	0.68	39	E3_E3
GSM4187699	Whole blood, Control, 200661920039_J [ad_mci]	Whole blood	Control	Male	66	0.8	39	E3_E3
GSM4187700	Whole blood, Control, 200661920039_K [ad_mci]	Whole blood	Control	Female	79	0.61	39	E3_E3
GSM4187701	Whole blood, Control, 200661920067_A [ad_mci]	Whole blood	Control	Female	69	0.05	39	E3_E3
GSM4187702	Whole blood, Control, 200661920067_H [ad_mci]	Whole blood	Control	Female	76	0.92	39	E3_E3
GSM4187703	Whole blood, Control, 200661920067_I [ad_mci]	Whole blood	Control	Male	80	0.78	39	E3_E3
GSM4187704	Whole blood, AD, 200661920067_J [ad_mci]	Whole blood	AD	Male	67	-0.06	39	E3_E3
GSM4187705	Whole blood, Control, 200665010002_D [ad_mci]	Whole blood	Control	Female	82	0.86	39	E3_E4
GSM4187707	Whole blood, Control, 200665010002_L [ad_mci]	Whole blood	Control	Male	82	0.96	39	E3_E3
GSM4187708	Whole blood, AD, 200665010023_C [ad_mci]	Whole blood	AD	Female	80	0.48	39
GSM4187711	Whole blood, Control, 200665010029_A [ad_mci]	Whole blood	Control	Male	77	-0.11	39	E3_E4
GSM4187713	Whole blood, Control, 200665010029_E [ad_mci]	Whole blood	Control	Female	71	0.74	39	E3_E3
GSM4187714	Whole blood, Control, 200665010029_G [ad_mci]	Whole blood	Control	Male	78	0.67	39	E2_E3
GSM4187716	Whole blood, Control, 200665010029_I [ad_mci]	Whole blood	Control	Female	63	1	39	E3_E3
GSM4187717	Whole blood, Control, 200665010029_J [ad_mci]	Whole blood	Control	Female	65	0.8	39	E3_E3
GSM4187718	Whole blood, Control, 200665010029_K [ad_mci]	Whole blood	Control	Male	82	0.79	39	E3_E3
GSM4187720	Whole blood, Control, 200665010039_C [ad_mci]	Whole blood	Control	Female	74	0.49	39	E3_E3
GSM4187721	Whole blood, AD, 200665010039_D [ad_mci]	Whole blood	AD	Male	61	0.86	39	E3_E3
GSM4187723	Whole blood, AD, 200665010039_I [ad_mci]	Whole blood	AD	Male	66	0.06	39	E3_E4
GSM4187724	Whole blood, AD, 200665010039_J [ad_mci]	Whole blood	AD	Female	71	0.43	39	E4_E4
GSM4187725	Whole blood, AD, 200665010039_K [ad_mci]	Whole blood	AD	Male	80	0.61	39	E3_E4
GSM4187726	Whole blood, AD, 200665010044_I [ad_mci]	Whole blood	AD	Female	70	0.82	39
GSM4187728	Whole blood, AD, 200665010062_H [ad_mci]	Whole blood	AD	Male	74	0.65	39	E3_E4
GSM4187729	Whole blood, Control, 200667730024_B [ad_mci]	Whole blood	Control	Male	77	0.9	39	E3_E3
GSM4187730	Whole blood, AD, 200667730024_F [ad_mci]	Whole blood	AD	Female	61	0.71	39	E3_E4
GSM4187731	Whole blood, Control, 200667730024_H [ad_mci]	Whole blood	Control	Male	83	0.4	39	E3_E3
GSM4187733	Whole blood, Control, 200667730024_D [ad_mci]	Whole blood	Control	Female	73	0.78	39
GSM4187734	Whole blood, AD, 200667730024_I [ad_mci]	Whole blood	AD	Male	78	0.47	39	E3_E3
GSM4187735	Whole blood, AD, 200667730024_K [ad_mci]	Whole blood	AD	Male	78	0.72	39
GSM4187736	Whole blood, Control, 200667730024_C [ad_mci]	Whole blood	Control	Female	74	0.43	39	E3_E3
GSM4187737	Whole blood, AD, 200795790038_A [ad_mci]	Whole blood	AD	Female	75	0.72	39	E3_E4
GSM4187738	Whole blood, AD, 200667730024_G [ad_mci]	Whole blood	AD	Female	84	0.49	39	E3_E4
GSM4187739	Whole blood, Control, 200667730024_L [ad_mci]	Whole blood	Control	Female	72	0.18	39
GSM4187740	Whole blood, Control, 200795790038_G [ad_mci]	Whole blood	Control	Male	76	0.33	39	E3_E3
GSM4187741	Whole blood, Control, 200795790042_D [ad_mci]	Whole blood	Control	Female	66	1	39	E3_E4
GSM4187742	Whole blood, Control, 200795790042_E [ad_mci]	Whole blood	Control	Male	66	0.55	39	E3_E3
GSM4187743	Whole blood, AD, 200661920067_G [ad_mci]	Whole blood	AD	Male	75	0.78	39	E4_E4
GSM4187745	Whole blood, Control, 200795790038_I [ad_mci]	Whole blood	Control	Male	75	0.25	39	E3_E4
GSM4187747	Whole blood, Control, 200665010044_C [ad_mci]	Whole blood	Control	Female	66	0.87	39	E3_E3
GSM4187749	Whole blood, Control, 200665010052_A [ad_mci]	Whole blood	Control	Female	79	0.51	39	E2_E3
GSM4187750	Whole blood, AD, 200665010062_B [ad_mci]	Whole blood	AD	Female	85	1	39	E2_E4
GSM4187751	Whole blood, Control, 200665010062_K [ad_mci]	Whole blood	Control	Female	77	0.65	39	E3_E4
GSM4187753	Whole blood, Control, 200665010052_F [ad_mci]	Whole blood	Control	Male	74	-0.07	39	E2_E3
GSM4187754	Whole blood, AD, 200665010062_D [ad_mci]	Whole blood	AD	Female	80	0.31	39
GSM4187755	Whole blood, Control, 200665010023_I [ad_mci]	Whole blood	Control	Female	75	0.77	39	E3_E4
GSM4187756	Whole blood, Control, 200665010044_A [ad_mci]	Whole blood	Control	Female	69	0.59	39	E3_E3
GSM4187757	Whole blood, AD, 200665010002_K [ad_mci]	Whole blood	AD	Male	77	0.79	39	E3_E3
GSM4187758	Whole blood, AD, 200795790040_F [ad_mci]	Whole blood	AD	Female	71	-0.15	39	E3_E3
GSM4187761	Whole blood, Control, 200661920039_C [ad_mci]	Whole blood	Control	Female	81	0.84	39	E3_E3
GSM4187762	Whole blood, AD, 200661920067_D [ad_mci]	Whole blood	AD	Male	65	0.54	39	E3_E3
GSM4187764	Whole blood, AD, 200795790038_K [ad_mci]	Whole blood	AD	Male	71	0.55	39	E3_E3
GSM4187766	Whole blood, AD, 200661920067_L [ad_mci]	Whole blood	AD	Female	77	0.76	39	E3_E3
GSM4187767	Whole blood, Control, 200316700083_H [ad_mci]	Whole blood	Control	Male	70	0.5	37	E3_E3
GSM4187768	Whole blood, Control, 200316700083_A [ad_mci]	Whole blood	Control	Female	80	0.1	37	E2_E3
GSM4187769	Whole blood, Control, 200661920002_H [ad_mci]	Whole blood	Control	Male	61	-0.05	39
GSM4187771	Whole blood, Control, 200661380042_J [ad_mci]	Whole blood	Control	Male	78	0.67	39	E3_E4
GSM4187772	Whole blood, AD, 200661380042_K [ad_mci]	Whole blood	AD	Female	74	0.64	39	E3_E4
