# Supplementary material for: Identification of potential biomarkers for pathogenesis of Alzheimer’s disease
Source: Hereditas. 2021 Jul 5;158:23. doi: 10.1186/s41065-021-00187-9 (PMC8259215; doi:10.1186/s41065-021-00187-9)
Supplement: Supplementary file 3 — Additional file 3: Table S2. Significantly enriched GO entries and KEGG pathways. [file 41065_2021_187_MOESM3_ESM.xlsx]

## Sheet: GO-BP
Table S2 Significantly enriched GO entries and KEGG pathways
ID	Description	GeneRatio	BgRatio	pvalue	p.adjust	qvalue	geneID	Count
GO:0000184	nuclear-transcribed mRNA catabolic process, nonsense-mediated decay	10/42	120/18670	1.01658e-13	8.77309e-11	7.41569e-11	RPS17/RPL39/RPS24/RPS3A/EIF3E/RPL31/RPS25/RPL22/RPL26/RPL21	10
GO:0000956	nuclear-transcribed mRNA catabolic process	11/42	207/18670	7.55521e-13	3.26007e-10	2.75566e-10	RPS17/LSM3/RPL39/RPS24/RPS3A/EIF3E/RPL31/RPS25/RPL22/RPL26/RPL21	11
GO:0006614	SRP-dependent cotranslational protein targeting to membrane	9/42	105/18670	1.5166e-12	4.36276e-10	3.68774e-10	RPS17/RPL39/RPS24/RPS3A/RPL31/RPS25/RPL22/RPL26/RPL21	9
GO:0006613	cotranslational protein targeting to membrane	9/42	109/18670	2.13798e-12	4.61268e-10	3.89899e-10	RPS17/RPL39/RPS24/RPS3A/RPL31/RPS25/RPL22/RPL26/RPL21	9
GO:0045047	protein targeting to ER	9/42	118/18670	4.41952e-12	7.62809e-10	6.44785e-10	RPS17/RPL39/RPS24/RPS3A/RPL31/RPS25/RPL22/RPL26/RPL21	9
GO:0072599	establishment of protein localization to endoplasmic reticulum	9/42	122/18670	5.99045e-12	8.61627e-10	7.28313e-10	RPS17/RPL39/RPS24/RPS3A/RPL31/RPS25/RPL22/RPL26/RPL21	9
GO:0006413	translational initiation	10/42	193/18670	1.21773e-11	1.50128e-09	1.269e-09	RPS17/RPL39/RPS24/RPS3A/EIF3E/RPL31/RPS25/RPL22/RPL26/RPL21	10
GO:0006402	mRNA catabolic process	12/42	364/18670	1.64595e-11	1.77557e-09	1.50085e-09	RPS17/LSM3/RPL39/RPS24/RPS3A/EIF3E/RPL31/RPS25/RPL22/PSMA4/RPL26/RPL21	12
GO:0070972	protein localization to endoplasmic reticulum	9/42	147/18670	3.24699e-11	3.1135e-09	2.63177e-09	RPS17/RPL39/RPS24/RPS3A/RPL31/RPS25/RPL22/RPL26/RPL21	9
GO:0042775	mitochondrial ATP synthesis coupled electron transport	8/42	97/18670	4.03846e-11	3.24032e-09	2.73896e-09	NDUFS4/UQCRQ/NDUFB3/NDUFA1/COX7C/UQCRH/NDUFA4/NDUFS5	8
GO:0042773	ATP synthesis coupled electron transport	8/42	98/18670	4.3903e-11	3.24032e-09	2.73896e-09	NDUFS4/UQCRQ/NDUFB3/NDUFA1/COX7C/UQCRH/NDUFA4/NDUFS5	8
GO:0006401	RNA catabolic process	12/42	397/18670	4.50565e-11	3.24032e-09	2.73896e-09	RPS17/LSM3/RPL39/RPS24/RPS3A/EIF3E/RPL31/RPS25/RPL22/PSMA4/RPL26/RPL21	12
GO:0019083	viral transcription	9/42	177/18670	1.71877e-10	1.13708e-08	9.6115e-09	RPS17/RPL39/RPS24/RPS3A/RPL31/RPS25/RPL22/RPL26/RPL21	9
GO:0022904	respiratory electron transport chain	8/42	117/18670	1.84463e-10	1.13708e-08	9.6115e-09	NDUFS4/UQCRQ/NDUFB3/NDUFA1/COX7C/UQCRH/NDUFA4/NDUFS5	8
GO:0019080	viral gene expression	9/42	191/18670	3.38611e-10	1.94814e-08	1.64672e-08	RPS17/RPL39/RPS24/RPS3A/RPL31/RPS25/RPL22/RPL26/RPL21	9
GO:0006612	protein targeting to membrane	9/42	202/18670	5.56543e-10	3.00185e-08	2.5374e-08	RPS17/RPL39/RPS24/RPS3A/RPL31/RPS25/RPL22/RPL26/RPL21	9
GO:0006119	oxidative phosphorylation	8/42	145/18670	1.02913e-09	5.22436e-08	4.41603e-08	NDUFS4/UQCRQ/NDUFB3/NDUFA1/COX7C/UQCRH/NDUFA4/NDUFS5	8
GO:0006605	protein targeting	11/42	432/18670	2.01295e-09	9.651e-08	8.15776e-08	RPS17/RPL39/RPS24/RPS3A/RPL31/RPS25/RPL22/HSP90AA1/RPL26/RPL21/TOMM7	11
GO:0090150	establishment of protein localization to membrane	10/42	332/18670	2.45386e-09	1.11457e-07	9.42118e-08	RPS17/RPL39/RPS24/RPS3A/RPL31/RPS25/RPL22/HSP90AA1/RPL26/RPL21	10
GO:0022900	electron transport chain	8/42	186/18670	7.3743e-09	3.18201e-07	2.68968e-07	NDUFS4/UQCRQ/NDUFB3/NDUFA1/COX7C/UQCRH/NDUFA4/NDUFS5	8
GO:0045333	cellular respiration	8/42	193/18670	9.8528e-09	4.04903e-07	3.42255e-07	NDUFS4/UQCRQ/NDUFB3/NDUFA1/COX7C/UQCRH/NDUFA4/NDUFS5	8
GO:0009205	purine ribonucleoside triphosphate metabolic process	9/42	335/18670	4.58572e-08	1.79885e-06	1.52053e-06	NDUFS4/UQCRQ/NDUFB3/NDUFA1/COX7C/UQCRH/NDUFA4/GIMAP7/NDUFS5	9
GO:0009199	ribonucleoside triphosphate metabolic process	9/42	341/18670	5.33869e-08	1.96842e-06	1.66386e-06	NDUFS4/UQCRQ/NDUFB3/NDUFA1/COX7C/UQCRH/NDUFA4/GIMAP7/NDUFS5	9
GO:0009144	purine nucleoside triphosphate metabolic process	9/42	342/18670	5.47416e-08	1.96842e-06	1.66386e-06	NDUFS4/UQCRQ/NDUFB3/NDUFA1/COX7C/UQCRH/NDUFA4/GIMAP7/NDUFS5	9
GO:0009141	nucleoside triphosphate metabolic process	9/42	362/18670	8.89284e-08	3.06981e-06	2.59484e-06	NDUFS4/UQCRQ/NDUFB3/NDUFA1/COX7C/UQCRH/NDUFA4/GIMAP7/NDUFS5	9
GO:0006120	mitochondrial electron transport, NADH to ubiquinone	5/42	55/18670	1.44204e-07	4.78647e-06	4.04589e-06	NDUFS4/NDUFB3/NDUFA1/NDUFA4/NDUFS5	5
GO:0015980	energy derivation by oxidation of organic compounds	8/42	285/18670	2.01135e-07	6.42887e-06	5.43417e-06	NDUFS4/UQCRQ/NDUFB3/NDUFA1/COX7C/UQCRH/NDUFA4/NDUFS5	8
GO:0046034	ATP metabolic process	8/42	305/18670	3.37122e-07	1.03906e-05	8.78291e-06	NDUFS4/UQCRQ/NDUFB3/NDUFA1/COX7C/UQCRH/NDUFA4/NDUFS5	8
GO:0009167	purine ribonucleoside monophosphate metabolic process	8/42	340/18670	7.66556e-07	2.25441e-05	1.9056e-05	NDUFS4/UQCRQ/NDUFB3/NDUFA1/COX7C/UQCRH/NDUFA4/NDUFS5	8
GO:0009126	purine nucleoside monophosphate metabolic process	8/42	341/18670	7.83689e-07	2.25441e-05	1.9056e-05	NDUFS4/UQCRQ/NDUFB3/NDUFA1/COX7C/UQCRH/NDUFA4/NDUFS5	8
GO:0009161	ribonucleoside monophosphate metabolic process	8/42	354/18670	1.03808e-06	2.88987e-05	2.44274e-05	NDUFS4/UQCRQ/NDUFB3/NDUFA1/COX7C/UQCRH/NDUFA4/NDUFS5	8
GO:0009123	nucleoside monophosphate metabolic process	8/42	375/18670	1.59765e-06	4.30866e-05	3.64201e-05	NDUFS4/UQCRQ/NDUFB3/NDUFA1/COX7C/UQCRH/NDUFA4/NDUFS5	8
GO:0033108	mitochondrial respiratory chain complex assembly	5/42	96/18670	2.36772e-06	6.19196e-05	5.23391e-05	NDUFS4/NDUFB3/NDUFA1/COX17/NDUFS5	5
GO:0010257	NADH dehydrogenase complex assembly	4/42	64/18670	1.27441e-05	0.000314232	0.000265613	NDUFS4/NDUFB3/NDUFA1/NDUFS5	4
GO:0032981	mitochondrial respiratory chain complex I assembly	4/42	64/18670	1.27441e-05	0.000314232	0.000265613	NDUFS4/NDUFB3/NDUFA1/NDUFS5	4
GO:0022618	ribonucleoprotein complex assembly	6/42	277/18670	3.38426e-05	0.000811283	0.000685759	LSM3/SNRPG/RPS27L/EIF3E/HSP90AA1/SNRPD2	6
GO:0071826	ribonucleoprotein complex subunit organization	6/42	291/18670	4.45657e-05	0.00103946	0.000878635	LSM3/SNRPG/RPS27L/EIF3E/HSP90AA1/SNRPD2	6
GO:0002181	cytoplasmic translation	4/42	100/18670	7.41761e-05	0.00168458	0.00142394	RPL39/EIF3E/RPL31/RPL26	4
GO:0042274	ribosomal small subunit biogenesis	3/42	67/18670	0.000458786	0.0101521	0.00858135	RPS17/RPS24/RPS27L	3
GO:0006122	mitochondrial electron transport, ubiquinol to cytochrome c	2/42	15/18670	0.000509206	0.0108901	0.00920518	UQCRQ/UQCRH	2
GO:0042254	ribosome biogenesis	5/42	297/18670	0.000517376	0.0108901	0.00920518	RPS17/RPS24/RPS27L/RPL26/NSA2	5
GO:0006978	DNA damage response, signal transduction by p53 class mediator resulting in transcription of p21 class mediator	2/42	17/18670	0.000657663	0.0135134	0.0114226	RPS27L/RPL26	2
GO:0072332	intrinsic apoptotic signaling pathway by p53 class mediator	3/42	78/18670	0.000716174	0.0143734	0.0121495	RPS27L/HINT1/RPL26	3
GO:0042772	DNA damage response, signal transduction resulting in transcription	2/42	18/18670	0.000738816	0.0144909	0.0122488	RPS27L/RPL26	2
GO:0009060	aerobic respiration	3/42	87/18670	0.000983916	0.0185404	0.0156718	COX7C/UQCRH/NDUFA4	3
GO:0006123	mitochondrial electron transport, cytochrome c to oxygen	2/42	21/18670	0.00100973	0.0185404	0.0156718	COX7C/NDUFA4	2
GO:0019646	aerobic electron transport chain	2/42	21/18670	0.00100973	0.0185404	0.0156718	COX7C/NDUFA4	2
GO:0006364	rRNA processing	4/42	214/18670	0.00133557	0.0240125	0.0202972	RPS17/RPS24/RPL26/NSA2	4
GO:0016072	rRNA metabolic process	4/42	253/18670	0.00246012	0.0433283	0.0366244	RPS17/RPS24/RPL26/NSA2	4
GO:0006417	regulation of translation	5/42	424/18670	0.00251344	0.043382	0.0366698	RPS27L/SARNP/EIF3E/RPL22/RPL26	5
GO:0045727	positive regulation of translation	3/42	127/18670	0.00290768	0.0492025	0.0415897	RPS27L/EIF3E/RPL26	3

## Sheet: GO-CC
ID	Description	GeneRatio	BgRatio	pvalue	p.adjust	qvalue	geneID	Count
GO:0022626	cytosolic ribosome	10/42	112/19717	2.93297e-14	4.42878e-12	2.3155e-12	RPS17/RPL39/RPS24/RPS3A/RPS27L/RPL31/RPS25/RPL22/RPL26/RPL21	10
GO:0044391	ribosomal subunit	11/42	190/19717	1.64098e-13	1.23894e-11	6.47757e-12	RPS17/RPL39/MRPS18C/RPS24/RPS3A/RPS27L/RPL31/RPS25/RPL22/RPL26/RPL21	11
GO:0005840	ribosome	11/42	272/19717	8.24892e-12	4.15196e-10	2.17077e-10	RPS17/RPL39/MRPS18C/RPS24/RPS3A/RPS27L/RPL31/RPS25/RPL22/RPL26/RPL21	11
GO:0044445	cytosolic part	10/42	247/19717	8.21251e-11	3.10022e-09	1.62089e-09	RPS17/RPL39/RPS24/RPS3A/RPS27L/RPL31/RPS25/RPL22/RPL26/RPL21	10
GO:0098803	respiratory chain complex	7/42	85/19717	5.13651e-10	1.55123e-08	8.11027e-09	NDUFS4/UQCRQ/NDUFB3/NDUFA1/UQCRH/NDUFA4/NDUFS5	7
GO:0005746	mitochondrial respiratory chain	7/42	88/19717	6.57562e-10	1.65487e-08	8.65214e-09	NDUFS4/UQCRQ/NDUFB3/NDUFA1/UQCRH/NDUFA4/NDUFS5	7
GO:0070469	respiratory chain	7/42	100/19717	1.62736e-09	3.51045e-08	1.83537e-08	NDUFS4/UQCRQ/NDUFB3/NDUFA1/UQCRH/NDUFA4/NDUFS5	7
GO:0098798	mitochondrial protein complex	9/42	262/19717	3.42364e-09	6.0648e-08	3.17086e-08	NDUFS4/UQCRQ/MRPS18C/NDUFB3/NDUFA1/UQCRH/NDUFA4/NDUFS5/TOMM7	9
GO:1990204	oxidoreductase complex	7/42	112/19717	3.61478e-09	6.0648e-08	3.17086e-08	NDUFS4/UQCRQ/NDUFB3/NDUFA1/UQCRH/NDUFA4/NDUFS5	7
GO:0015935	small ribosomal subunit	6/42	72/19717	9.06346e-09	1.36858e-07	7.15536e-08	RPS17/MRPS18C/RPS24/RPS3A/RPS27L/RPS25	6
GO:0098800	inner mitochondrial membrane protein complex	7/42	135/19717	1.33263e-08	1.82933e-07	9.56432e-08	NDUFS4/UQCRQ/NDUFB3/NDUFA1/UQCRH/NDUFA4/NDUFS5	7
GO:0044455	mitochondrial membrane part	8/42	229/19717	2.4613e-08	3.09713e-07	1.61928e-07	NDUFS4/UQCRQ/NDUFB3/NDUFA1/UQCRH/NDUFA4/NDUFS5/TOMM7	8
GO:0022627	cytosolic small ribosomal subunit	5/42	44/19717	3.50168e-08	4.06734e-07	2.12653e-07	RPS17/RPS24/RPS3A/RPS27L/RPS25	5
GO:0005747	mitochondrial respiratory chain complex I	5/42	50/19717	6.76779e-08	6.3871e-07	3.33937e-07	NDUFS4/NDUFB3/NDUFA1/NDUFA4/NDUFS5	5
GO:0030964	NADH dehydrogenase complex	5/42	50/19717	6.76779e-08	6.3871e-07	3.33937e-07	NDUFS4/NDUFB3/NDUFA1/NDUFA4/NDUFS5	5
GO:0045271	respiratory chain complex I	5/42	50/19717	6.76779e-08	6.3871e-07	3.33937e-07	NDUFS4/NDUFB3/NDUFA1/NDUFA4/NDUFS5	5
GO:0022625	cytosolic large ribosomal subunit	5/42	63/19717	2.19995e-07	1.95407e-06	1.02165e-06	RPL39/RPL31/RPL22/RPL26/RPL21	5
GO:0005743	mitochondrial inner membrane	9/42	473/19717	5.38151e-07	4.51449e-06	2.36031e-06	NDUFS4/UQCRQ/MRPS18C/NDUFB3/NDUFA1/COX7C/UQCRH/NDUFA4/NDUFS5	9
GO:0015934	large ribosomal subunit	5/42	121/19717	5.68204e-06	4.51573e-05	2.36096e-05	RPL39/RPL31/RPL22/RPL26/RPL21	5
GO:0070069	cytochrome complex	3/42	34/19717	5.13636e-05	0.000387795	0.000202751	UQCRQ/UQCRH/NDUFA4	3
GO:0046540	U4/U6 x U5 tri-snRNP complex	3/42	42/19717	9.73773e-05	0.000668362	0.00034944	LSM3/SNRPG/SNRPD2	3
GO:0097526	spliceosomal tri-snRNP complex	3/42	42/19717	9.73773e-05	0.000668362	0.00034944	LSM3/SNRPG/SNRPD2	3
GO:0071005	U2-type precatalytic spliceosome	3/42	50/19717	0.000164296	0.00107864	0.000563944	LSM3/SNRPG/SNRPD2	3
GO:0071011	precatalytic spliceosome	3/42	51/19717	0.000174306	0.00109667	0.000573375	LSM3/SNRPG/SNRPD2	3
GO:0034709	methylosome	2/42	12/19717	0.000288431	0.00174213	0.000910836	SNRPG/SNRPD2	2
GO:0005687	U4 snRNP	2/42	13/19717	0.000340413	0.00197701	0.00103364	SNRPG/SNRPD2	2
GO:0005750	mitochondrial respiratory chain complex III	2/42	14/19717	0.000396612	0.00213887	0.00111827	UQCRQ/UQCRH	2
GO:0045275	respiratory chain complex III	2/42	14/19717	0.000396612	0.00213887	0.00111827	UQCRQ/UQCRH	2
GO:0034719	SMN-Sm protein complex	2/42	18/19717	0.000663237	0.00345341	0.00180555	SNRPG/SNRPD2	2
GO:0071013	catalytic step 2 spliceosome	3/42	87/19717	0.000841181	0.00423394	0.00221363	LSM3/SNRPG/SNRPD2	3
GO:0005684	U2-type spliceosomal complex	3/42	90/19717	0.000928204	0.00452125	0.00236385	LSM3/SNRPG/SNRPD2	3
GO:0005682	U5 snRNP	2/42	22/19717	0.000995964	0.00469971	0.00245715	SNRPG/SNRPD2	2
GO:0036464	cytoplasmic ribonucleoprotein granule	4/42	212/19717	0.00105594	0.0048317	0.00252616	LSM3/SNRPG/SARNP/PSMA4	4
GO:0097525	spliceosomal snRNP complex	3/42	99/19717	0.0012229	0.0054311	0.00283954	LSM3/SNRPG/SNRPD2	3
GO:0035770	ribonucleoprotein granule	4/42	223/19717	0.0012729	0.00549164	0.0028712	LSM3/SNRPG/SARNP/PSMA4	4
GO:0030532	small nuclear ribonucleoprotein complex	3/42	105/19717	0.00144867	0.00597312	0.00312293	LSM3/SNRPG/SNRPD2	3
GO:0005686	U2 snRNP	2/42	27/19717	0.00150317	0.00597312	0.00312293	SNRPG/SNRPD2	2
GO:0005689	U12-type spliceosomal complex	2/42	27/19717	0.00150317	0.00597312	0.00312293	SNRPG/SNRPD2	2
GO:0005925	focal adhesion	5/42	405/19717	0.00162395	0.0062876	0.00328735	RPS17/RPS3A/RPL31/ANXA1/RPL22	5
GO:0005924	cell-substrate adherens junction	5/42	408/19717	0.00167742	0.00633227	0.0033107	RPS17/RPS3A/RPL31/ANXA1/RPL22	5
GO:0030055	cell-substrate junction	5/42	412/19717	0.00175073	0.00642884	0.00336119	RPS17/RPS3A/RPL31/ANXA1/RPL22	5
GO:0034708	methyltransferase complex	3/42	113/19717	0.00178815	0.00642884	0.00336119	DPY30/SNRPG/SNRPD2	3
GO:0071007	U2-type catalytic step 2 spliceosome	2/42	30/19717	0.00185538	0.0065154	0.00340645	SNRPG/SNRPD2	2
GO:0120114	Sm-like protein family complex	3/42	116/19717	0.00192719	0.00661377	0.00345788	LSM3/SNRPG/SNRPD2	3
GO:0042788	polysomal ribosome	2/42	32/19717	0.00210986	0.00707976	0.00370151	RPL39/RPL31	2
GO:0005685	U1 snRNP	2/42	37/19717	0.00281397	0.00923717	0.00482947	SNRPG/SNRPD2	2
GO:0005681	spliceosomal complex	3/42	185/19717	0.0071321	0.0229138	0.01198	LSM3/SNRPG/SNRPD2	3
GO:0005844	polysome	2/42	72/19717	0.0103033	0.0324124	0.0169462	RPL39/RPL31	2
GO:0005758	mitochondrial intermembrane space	2/42	79/19717	0.0123036	0.0379151	0.0198232	COX17/NDUFS5	2
GO:0000932	P-body	2/42	84/19717	0.013828	0.0417606	0.0218337	LSM3/PSMA4	2
GO:0031970	organelle envelope lumen	2/42	88/19717	0.0151035	0.0447183	0.0233801	COX17/NDUFS5	2
GO:1905368	peptidase complex	2/42	89/19717	0.0154301	0.0448066	0.0234263	PSMA4/ENY2	2

## Sheet: GO-MF
ID	Description	GeneRatio	BgRatio	pvalue	p.adjust	qvalue	geneID	Count
GO:0003735	structural constituent of ribosome	11/42	202/17697	1.02462e-12	1.0861e-10	7.44197e-11	RPS17/RPL39/MRPS18C/RPS24/RPS3A/RPS27L/RPL31/RPS25/RPL22/RPL26/RPL21	11
GO:0003954	NADH dehydrogenase activity	5/42	46/17697	7.50914e-08	1.98992e-06	1.3635e-06	NDUFS4/NDUFB3/NDUFA1/NDUFA4/NDUFS5	5
GO:0008137	NADH dehydrogenase (ubiquinone) activity	5/42	46/17697	7.50914e-08	1.98992e-06	1.3635e-06	NDUFS4/NDUFB3/NDUFA1/NDUFA4/NDUFS5	5
GO:0050136	NADH dehydrogenase (quinone) activity	5/42	46/17697	7.50914e-08	1.98992e-06	1.3635e-06	NDUFS4/NDUFB3/NDUFA1/NDUFA4/NDUFS5	5
GO:0016655	oxidoreductase activity, acting on NAD(P)H, quinone or similar compound as acceptor	5/42	60/17697	2.9197e-07	6.18977e-06	4.24125e-06	NDUFS4/NDUFB3/NDUFA1/NDUFA4/NDUFS5	5
GO:0016651	oxidoreductase activity, acting on NAD(P)H	5/42	107/17697	5.23596e-06	9.2502e-05	6.33827e-05	NDUFS4/NDUFB3/NDUFA1/NDUFA4/NDUFS5	5
GO:0009055	electron transfer activity	4/42	114/17697	0.00015135	0.00229188	0.0015704	UQCRQ/COX7C/UQCRH/NDUFA4	4
GO:0008121	ubiquinol-cytochrome-c reductase activity	2/42	10/17697	0.000244475	0.00287937	0.00197295	UQCRQ/UQCRH	2
GO:0016681	oxidoreductase activity, acting on diphenols and related substances as donors, cytochrome as acceptor	2/42	10/17697	0.000244475	0.00287937	0.00197295	UQCRQ/UQCRH	2
GO:0016679	oxidoreductase activity, acting on diphenols and related substances as donors	2/42	11/17697	0.000298353	0.00316254	0.00216698	UQCRQ/UQCRH	2
GO:0048027	mRNA 5'-UTR binding	2/42	25/17697	0.00159345	0.0141243	0.00967801	RPS3A/RPL26	2
GO:0004129	cytochrome-c oxidase activity	2/42	28/17697	0.00199872	0.0141243	0.00967801	COX7C/NDUFA4	2
GO:0015002	heme-copper terminal oxidase activity	2/42	28/17697	0.00199872	0.0141243	0.00967801	COX7C/NDUFA4	2
GO:0016676	oxidoreductase activity, acting on a heme group of donors, oxygen as acceptor	2/42	28/17697	0.00199872	0.0141243	0.00967801	COX7C/NDUFA4	2
GO:1901567	fatty acid derivative binding	2/42	28/17697	0.00199872	0.0141243	0.00967801	DBI/S100A8	2
GO:0016675	oxidoreductase activity, acting on a heme group of donors	2/42	29/17697	0.00214355	0.014201	0.00973059	COX7C/NDUFA4	2

## Sheet: KEGG
ID	Description	GeneRatio	BgRatio	pvalue	p.adjust	qvalue	geneID	geneSymbol	Count
hsa00190	Oxidative phosphorylation	14/40	208/11005	7.21095e-15	2.88438e-13	1.97352e-13	A0A0S2Z433/O43181/O14949/A0A024R413/O43676/O15239/Q6IBB5/P15954/P07919/Q14061/A0A024R9Z0/O00483/O43920/Q6IBA0	NDUFS4/UQCRQ/NDUFB3/NDUFA1/COX7C/UQCRH/COX17/NDUFA4/NDUFS5	14
hsa04932	Non-alcoholic fatty liver disease	13/40	225/11005	5.69987e-13	1.13997e-11	7.79982e-12	A0A0S2Z433/O43181/O14949/A0A024R413/O43676/O15239/Q6IBB5/P15954/P07919/A0A024R9Z0/O00483/O43920/Q6IBA0	NDUFS4/UQCRQ/NDUFB3/NDUFA1/COX7C/UQCRH/NDUFA4/NDUFS5	13
hsa03010	Ribosome	12/40	181/11005	1.01675e-12	1.35567e-11	9.27564e-12	P08708/P62891/Q9Y3D5/P62847/P61247/Q71UM5/P62899/P62851/P35268/P61254/P46778/Q6IAX2	RPS17/RPL39/MRPS18C/RPS24/RPS3A/RPS27L/RPL31/RPS25/RPL22/RPL26/RPL21	12
hsa04714	Thermogenesis	14/40	355/11005	1.11122e-11	1.11122e-10	7.60309e-11	A0A0S2Z433/O43181/O14949/A0A024R413/O43676/O15239/Q6IBB5/P15954/P07919/Q14061/A0A024R9Z0/O00483/O43920/Q6IBA0	NDUFS4/UQCRQ/NDUFB3/NDUFA1/COX7C/UQCRH/COX17/NDUFA4/NDUFS5	14
hsa05012	Parkinson disease	14/40	397/11005	4.96938e-11	3.97551e-10	2.72008e-10	A0A0S2Z433/O43181/O14949/A0A024R413/O43676/O15239/Q6IBB5/P15954/P07919/A0A024R9Z0/O00483/P25789/O43920/Q6IBA0	NDUFS4/UQCRQ/NDUFB3/NDUFA1/COX7C/UQCRH/NDUFA4/NDUFS5/PSMA4	14
hsa05020	Prion disease	14/40	432/11005	1.52624e-10	1.01749e-09	6.96178e-10	A0A0S2Z433/O43181/O14949/A0A024R413/O43676/O15239/Q6IBB5/P15954/P07919/A0A024R9Z0/O00483/P25789/O43920/Q6IBA0	NDUFS4/UQCRQ/NDUFB3/NDUFA1/COX7C/UQCRH/NDUFA4/PSMA4/NDUFS5	14
hsa05016	Huntington disease	14/40	452/11005	2.77389e-10	1.58508e-09	1.08453e-09	A0A0S2Z433/O43181/O14949/A0A024R413/O43676/O15239/Q6IBB5/P15954/P07919/A0A024R9Z0/O00483/P25789/O43920/Q6IBA0	NDUFS4/UQCRQ/NDUFB3/NDUFA1/COX7C/UQCRH/NDUFA4/PSMA4/NDUFS5	14
hsa04723	Retrograde endocannabinoid signaling	10/40	223/11005	4.75308e-09	2.37654e-08	1.62605e-08	A0A0S2Z433/O43181/A0A024R413/O43676/O15239/Q6IBB5/A0A024R9Z0/O00483/O43920/Q6IBA0	NDUFS4/NDUFB3/NDUFA1/NDUFA4/NDUFS5	10
hsa05171	Coronavirus disease - COVID-19	11/40	326/11005	1.39726e-08	6.21004e-08	4.24898e-08	P08708/P62891/P62847/P61247/Q71UM5/P62899/P62851/P35268/P61254/P46778/Q6IAX2	RPS17/RPL39/RPS24/RPS3A/RPS27L/RPL31/RPS25/RPL22/RPL26/RPL21	11
hsa04659	Th17 cell differentiation	4/40	205/11005	0.00632551	0.025302	0.0173119	B0YIY4/P04234/P07900/K9JA46	CD3D/HSP90AA1	4
hsa04657	IL-17 signaling pathway	3/40	121/11005	0.00952725	0.032477	0.0222211	P05109/P07900/K9JA46	S100A8/HSP90AA1	3
hsa04260	Cardiac muscle contraction	3/40	122/11005	0.0097431	0.032477	0.0222211	O14949/P15954/P07919	UQCRQ/COX7C/UQCRH	3
